# Supplementary material for: HIV retesting prevalence among clients accessing anti-retroviral therapy and HIV testing services in Ghana
Source: PLoS One. 2025 Feb 21;20(2):e0316915. doi: 10.1371/journal.pone.0316915 (PMC11844842; doi:10.1371/journal.pone.0316915)
Supplement: S1 File — (XLS) [file pone.0316915.s001.xls]

## Sheet: Sheet1
today	cd	zn	reg	htc	ftp	ack	scn_n	zn_n	reg_n	htc_n	ftp_n	date	sex	ett	rtt_01	loc_1	nu_1	isp_1	pmn_1	res_1	rtt_02	loc_2	nu_2	isp_2	pmn_2	res_2	rtt_03	loc_3	nu_3	isp_3	pmn_3	res_3	rtt_04	loc_4	nu_4	isp_4	pmn_4	res_4	rtt_05	loc_5	nu_5	isp_5	pmn_5	res_5	rtt_06	loc_6	nu_6	isp_6	pmn_6
2019-12-13	21	Southern	Greater Accra	Korle Bu Teaching Hospital	Tertiary	OK						2019-12-13	1		0						0						0						0						0						0
2019-12-13	21	Southern	Greater Accra	Korle Bu Teaching Hospital	Tertiary	OK						2019-12-13	1		0						0						0						0						0						0
2019-12-13	21	Southern	Greater Accra	Korle Bu Teaching Hospital	Tertiary	OK						2019-12-13	1		0						0						0						0						0						0
2019-12-13	21	Southern	Greater Accra	Korle Bu Teaching Hospital	Tertiary	OK						2019-12-13	2		0						0						0						0						0						0
2019-12-13	21	Southern	Greater Accra	Korle Bu Teaching Hospital	Tertiary	OK						2019-12-13	1		0						0						0						0						0						0
2019-12-13	21	Southern	Greater Accra	Korle Bu Teaching Hospital	Tertiary	OK						2019-12-13	2		0						1	3		1	1	1	0						0						0						0
2019-12-13	21	Southern	Greater Accra	Korle Bu Teaching Hospital	Tertiary	OK						2019-12-13	1		0						0						0						0						0						0
2019-12-13	21	Southern	Greater Accra	Korle Bu Teaching Hospital	Tertiary	OK						2019-12-13	2		0						0						0						0						0						0
2019-12-13	21	Southern	Greater Accra	Korle Bu Teaching Hospital	Tertiary	OK						2019-12-13	2		0						0						0						0						0						1	3		1	1
2019-12-13	21	Southern	Greater Accra	Korle Bu Teaching Hospital	Tertiary	OK						2019-12-13	2		0						0						0						0						0						0
2019-12-13	21	Southern	Greater Accra	Korle Bu Teaching Hospital	Tertiary	OK						2019-12-13	2		0						0						0						0						0						0
2019-12-13	21	Southern	Greater Accra	Korle Bu Teaching Hospital	Tertiary	OK						2019-12-13	2		0						0						1	3		1	1	1	0						0						0
2019-12-13	21	Southern	Greater Accra	Korle Bu Teaching Hospital	Tertiary	OK						2019-12-13	2		0						0						0						0						0						0
2019-12-13	21	Southern	Greater Accra	Korle Bu Teaching Hospital	Tertiary	OK						2019-12-13	2		0						0						0						0						0						0
2019-12-13	21	Southern	Greater Accra	Korle Bu Teaching Hospital	Tertiary	OK						2019-12-13	2		0						1	3		1	1	1	0						0						0						0
2019-12-13	21	Southern	Greater Accra	Korle Bu Teaching Hospital	Tertiary	OK						2019-12-13	2		0						0						0						0						0						0
2019-12-13	21	Southern	Greater Accra	Korle Bu Teaching Hospital	Tertiary	OK						2019-12-13	1		0						0						1	3		1	1	1	0						0						0
2019-12-13	21	Southern	Greater Accra	Korle Bu Teaching Hospital	Tertiary	OK						2019-12-13	2		0						0						0						0						0						0
2019-12-13	21	Southern	Greater Accra	Korle Bu Teaching Hospital	Tertiary	OK						2019-12-13	2		0						0						0						0						0						0
2019-12-13	21	Southern	Greater Accra	Korle Bu Teaching Hospital	Tertiary	OK						2019-12-13	1		0						0						0						0						0						0
2019-12-13	21	Southern	Greater Accra	Korle Bu Teaching Hospital	Tertiary	OK						2019-12-13	2		1	2		1	3	1	0						0						0						0						0
2019-12-13	21	Southern	Greater Accra	Korle Bu Teaching Hospital	Tertiary	OK						2019-12-13	2		1	3		1	1	1	0						0						0						0						0
2019-12-13	21	Southern	Greater Accra	Korle Bu Teaching Hospital	Tertiary	OK						2019-12-13	2		0						0						0						0						0						0
2019-12-13	21	Southern	Greater Accra	Korle Bu Teaching Hospital	Tertiary	OK						2019-12-13	1		0						0						1	3		1	1	1	0						0						0
2019-12-13	21	Southern	Greater Accra	Korle Bu Teaching Hospital	Tertiary	OK						2019-12-13	1		0						0						0						0						0						0
2019-12-11	21	Southern	Greater Accra	Korle Bu Teaching Hospital	Tertiary	OK						2019-12-11	2		0						0						0						0						1	3		1	1	1	0
2019-12-11	21	Southern	Greater Accra	Korle Bu Teaching Hospital	Tertiary	OK						2019-12-11	1		0						0						0						0						0						0
2019-12-09	21	Southern	Greater Accra	Korle Bu Teaching Hospital	Tertiary	OK						2019-12-09	2		0						0						0						0						0						0
2019-12-11	21	Southern	Greater Accra	Korle Bu Teaching Hospital	Tertiary	OK						2019-12-11	2		0						0						1	2		1	1	1	0						0						0
2019-12-11	21	Southern	Greater Accra	Korle Bu Teaching Hospital	Tertiary	OK						2019-12-11	2		1	3		1	1	1	0						0						0						0						0
2019-12-11	21	Southern	Greater Accra	Korle Bu Teaching Hospital	Tertiary	OK						2019-12-11	2		0						0						0						0						0						0
2019-12-11	21	Southern	Greater Accra	Korle Bu Teaching Hospital	Tertiary	OK						2019-12-11	2		0						0						1	3		1	2	1	0						0						0
2019-12-11	21	Southern	Greater Accra	Korle Bu Teaching Hospital	Tertiary	OK						2019-12-11	2		0						1	2		1	1	1	0						0						0						0
2019-12-11	21	Southern	Greater Accra	Korle Bu Teaching Hospital	Tertiary	OK						2019-12-11	1		0						0						0						0						0						0
2019-12-11	21	Southern	Greater Accra	Korle Bu Teaching Hospital	Tertiary	OK						2019-12-11	1		0						0						0						0						0						0
2019-12-11	21	Southern	Greater Accra	Korle Bu Teaching Hospital	Tertiary	OK						2019-12-11	2		0						0						0						0						0						0
2019-12-11	21	Southern	Greater Accra	Korle Bu Teaching Hospital	Tertiary	OK						2019-12-11	1		0						0						0						0						0						0
2019-12-11	21	Southern	Greater Accra	Korle Bu Teaching Hospital	Tertiary	OK						2019-12-11	2		0						0						0						0						0						0
2019-12-11	21	Southern	Greater Accra	Korle Bu Teaching Hospital	Tertiary	OK						2019-12-11	2		0						0						0						0						0						0
2019-12-11	21	Southern	Greater Accra	Korle Bu Teaching Hospital	Tertiary	OK						2019-12-11	2		0						0						0						0						0						0
2019-12-11	21	Southern	Greater Accra	Korle Bu Teaching Hospital	Tertiary	OK						2019-12-11	2		0						1	3		1	1	1	0						0						0						0
2019-12-09	21	Southern	Greater Accra	Korle Bu Teaching Hospital	Tertiary	OK						2019-12-09	1		0						0						0						0						0						0
2019-12-09	21	Southern	Greater Accra	Korle Bu Teaching Hospital	Tertiary	OK						2019-12-09	2		0						0						0						0						0						0
2019-12-09	21	Southern	Greater Accra	Korle Bu Teaching Hospital	Tertiary	OK						2019-12-09	2		0						0						0						0						0						0
2019-12-09	21	Southern	Greater Accra	Korle Bu Teaching Hospital	Tertiary	OK						2019-12-09	2		0						0						0						0						0						0
2019-12-09	21	Southern	Greater Accra	Korle Bu Teaching Hospital	Tertiary	OK						2019-12-09	2		0						0						0						0						0						0
2019-12-09	21	Southern	Greater Accra	Korle Bu Teaching Hospital	Tertiary	OK						2019-12-09	2		0						0						0						0						0						0
2019-12-09	21	Southern	Greater Accra	Korle Bu Teaching Hospital	Tertiary	OK						2019-12-09	2		0						0						0						0						0						0
2019-12-09	21	Southern	Greater Accra	Korle Bu Teaching Hospital	Tertiary	OK						2019-12-09	1		0						0						0						0						0						0
2019-12-09	21	Southern	Greater Accra	Korle Bu Teaching Hospital	Tertiary	OK						2019-12-09	2		0						0						0						0						0						0
2019-12-09	21	Southern	Greater Accra	Korle Bu Teaching Hospital	Tertiary	OK						2019-12-09	1		1	3		0	1	1	0						0						0						0						0
2019-12-09	21	Southern	Greater Accra	Korle Bu Teaching Hospital	Tertiary	OK						2019-12-09	1		0						0						0						0						0						0
2019-12-09	21	Southern	Greater Accra	Korle Bu Teaching Hospital	Tertiary	OK						2019-12-09	2		0						0						0						0						0						0
2019-12-09	21	Southern	Greater Accra	Korle Bu Teaching Hospital	Tertiary	OK						2019-12-09	2		0						0						0						0						0						0
2019-12-09	21	Southern	Greater Accra	Korle Bu Teaching Hospital	Tertiary	OK						2019-12-09	2		0						0						0						0						0						0
2019-12-09	21	Southern	Greater Accra	Korle Bu Teaching Hospital	Tertiary	OK						2019-12-09	2		0						0						0						0						0						0
2019-12-09	21	Southern	Greater Accra	Korle Bu Teaching Hospital	Tertiary	OK						2019-12-09	2		0						0						0						0						0						0
2019-12-09	21	Southern	Greater Accra	Korle Bu Teaching Hospital	Tertiary	OK						2019-12-09	1		0						0						0						0						0						0
2019-12-09	21	Southern	Greater Accra	Korle Bu Teaching Hospital	Tertiary	OK						2019-12-09	1		0						0						0						0						0						0
2019-12-09	21	Southern	Greater Accra	Korle Bu Teaching Hospital	Tertiary	OK						2019-12-09	2		0						0						0						0						1	3		1	1	1	0
2019-12-09	21	Southern	Greater Accra	Korle Bu Teaching Hospital	Tertiary	OK						2019-12-09	2		0						0						0						0						0						0
2019-12-09	21	Southern	Greater Accra	Korle Bu Teaching Hospital	Tertiary	OK						2019-12-09	2		0						0						0						0						0						0
2019-12-09	21	Southern	Greater Accra	Korle Bu Teaching Hospital	Tertiary	OK						2019-12-09	2		0						0						0						0						0						0
2019-12-09	21	Southern	Greater Accra	Korle Bu Teaching Hospital	Tertiary	OK						2019-12-09	1		0						0						0						0						0						0
2019-12-05	21	Southern	Greater Accra	Korle Bu Teaching Hospital	Tertiary	OK						2019-12-05	2		0						0						0						0						0						0
2019-12-04	21	Southern	Greater Accra	Korle Bu Teaching Hospital	Tertiary	OK						2019-12-04	2		0						0						0						0						0						0
2019-12-03	22	Southern	Eastern	Eastern Regional Hospital	Regional	OK						2019-12-03	2		0						1	2		0	2	1	0						0						0						0
2019-12-03	22	Southern	Eastern	Eastern Regional Hospital	Regional	OK						2019-12-03	2		0						0						0						0						0						0
2019-12-03	22	Southern	Eastern	Eastern Regional Hospital	Regional	OK						2019-12-03	1		0						0						0						0						0						0
2019-12-03	22	Southern	Eastern	Eastern Regional Hospital	Regional	OK						2019-12-03	1		0						0						0						0						0						0
2019-12-03	22	Southern	Eastern	Eastern Regional Hospital	Regional	OK						2019-12-03	1		0						0						0						0						0						0
2019-12-03	22	Southern	Eastern	Eastern Regional Hospital	Regional	OK						2019-12-03	2		0						0						0						0						0						0
2019-12-03	22	Southern	Eastern	Eastern Regional Hospital	Regional	OK						2019-12-03	1		0						0						0						0						0						0
2019-12-03	22	Southern	Eastern	Eastern Regional Hospital	Regional	OK						2019-12-03	2		0						0						0						0						0						0
2019-12-03	22	Southern	Eastern	Eastern Regional Hospital	Regional	OK						2019-12-03	2		0						0						0						0						0						0
2019-12-03	22	Southern	Eastern	Eastern Regional Hospital	Regional	OK						2019-12-03	2		0						0						0						0						0						0
2019-12-03	22	Southern	Eastern	Eastern Regional Hospital	Regional	OK						2019-12-03	2		0						0						0						0						0						0
2019-12-03	22	Southern	Eastern	Eastern Regional Hospital	Regional	OK						2019-12-03	1		0						0						0						0						0						0
2019-12-03	22	Southern	Eastern	Eastern Regional Hospital	Regional	OK						2019-12-03	2		0						0						0						0						0						0
2019-12-03	22	Southern	Eastern	Eastern Regional Hospital	Regional	OK						2019-12-03	2		0						0						0						0						0						0
2019-12-03	22	Southern	Eastern	Eastern Regional Hospital	Regional	OK						2019-12-03	2		0						0						0						0						0						0
2019-12-03	22	Southern	Eastern	Eastern Regional Hospital	Regional	OK						2019-12-03	2		0						0						0						0						0						0
2019-12-03	22	Southern	Eastern	Eastern Regional Hospital	Regional	OK						2019-12-03	2		0						0						0						0						0						0
2019-12-03	22	Southern	Eastern	Eastern Regional Hospital	Regional	OK						2019-12-03	2		0						1	2		0	2	3	0						0						0						0
2019-12-03	22	Southern	Eastern	Eastern Regional Hospital	Regional	OK						2019-12-03	2		0						1	2		0	1	1	0						0						0						0
2019-12-03	22	Southern	Eastern	Eastern Regional Hospital	Regional	OK						2019-12-03	2		0						0						0						0						0						0
2019-12-03	22	Southern	Eastern	Eastern Regional Hospital	Regional	OK						2019-12-03	1		0						0						0						0						0						0
2019-12-03	22	Southern	Eastern	Eastern Regional Hospital	Regional	OK						2019-12-03	2		0						0						0						0						0						0
2019-12-03	22	Southern	Eastern	Eastern Regional Hospital	Regional	OK						2019-12-03	2		0						0						0						0						0						0
2019-12-03	22	Southern	Eastern	Eastern Regional Hospital	Regional	OK						2019-12-03	2		0						0						0						0						0						0
2019-12-03	22	Southern	Eastern	Eastern Regional Hospital	Regional	OK						2019-12-03	2		0						0						1	3		0	1	1	0						0						0
2019-12-03	22	Southern	Eastern	Eastern Regional Hospital	Regional	OK						2019-12-03	2		0						0						0						0						0						0
2019-12-03	22	Southern	Eastern	Eastern Regional Hospital	Regional	OK						2019-12-03	2		0						0						0						0						0						0
2019-12-03	22	Southern	Eastern	Eastern Regional Hospital	Regional	OK						2019-12-03	2		0						0						0						0						1	2		0	1	1	0
2019-12-03	22	Southern	Eastern	Eastern Regional Hospital	Regional	OK						2019-12-03	2		0						0						0						0						0						0
2019-12-03	22	Southern	Eastern	Eastern Regional Hospital	Regional	OK						2019-12-03	1		0						0						0						0						0						0
2019-12-03	22	Southern	Eastern	Eastern Regional Hospital	Regional	OK						2019-12-03	2		0						0						0						1	3		1	1	1	0						0
2019-12-03	22	Southern	Eastern	Eastern Regional Hospital	Regional	OK						2019-12-03	2		0						0						0						0						0						0
2019-12-03	22	Southern	Eastern	Eastern Regional Hospital	Regional	OK						2019-12-03	2		0						0						0						0						0						0
2019-12-03	22	Southern	Eastern	Eastern Regional Hospital	Regional	OK						2019-12-03	2		0						0						0						0						0						0
2019-12-03	22	Southern	Eastern	Eastern Regional Hospital	Regional	OK						2019-12-03	2		1	2		0	1	1	0						0						0						0						0
2019-12-03	22	Southern	Eastern	Eastern Regional Hospital	Regional	OK						2019-12-03	2		0						0						0						0						0						0
2019-12-03	22	Southern	Eastern	Eastern Regional Hospital	Regional	OK						2019-12-03	1		0						0						0						0						0						0
2019-12-03	22	Southern	Eastern	Eastern Regional Hospital	Regional	OK						2019-12-03	1		0						0						0						0						0						0
2019-12-03	22	Southern	Eastern	Eastern Regional Hospital	Regional	OK						2019-12-03	2		0						0						0						0						0						0
2019-12-03	22	Southern	Eastern	Eastern Regional Hospital	Regional	OK						2019-12-03	2		0						0						1	2		0	1	1	0						0						0
2019-12-03	22	Southern	Eastern	Eastern Regional Hospital	Regional	OK						2019-12-03	2		0						1	2		0	1	1	0						0						0						0
2019-12-03	22	Southern	Eastern	Eastern Regional Hospital	Regional	OK						2019-12-03	1		0						0						0						0						0						0
2019-12-03	22	Southern	Eastern	Eastern Regional Hospital	Regional	OK						2019-12-03	2		0						0						0						1	2		0	2	3	0						0
2019-12-03	22	Southern	Eastern	Eastern Regional Hospital	Regional	OK						2019-12-03	2		0						0						0						0						0						0
2019-12-03	22	Southern	Eastern	Eastern Regional Hospital	Regional	OK						2019-12-03	1		0						1	2		0	2	3	0						0						0						0
2019-12-03	22	Southern	Eastern	Eastern Regional Hospital	Regional	OK						2019-12-03	2		0						0						0						0						0						0
2019-12-03	22	Southern	Eastern	Eastern Regional Hospital	Regional	OK						2019-12-03	2		0						0						0						0						0						0
2019-12-03	22	Southern	Eastern	Eastern Regional Hospital	Regional	OK						2019-12-03	2		0						0						0						0						0						0
2019-12-03	22	Southern	Eastern	Eastern Regional Hospital	Regional	OK						2019-12-03	2		0						0						0						0						0						0
2019-12-03	22	Southern	Eastern	Eastern Regional Hospital	Regional	OK						2019-12-03	2		0						0						0						0						0						0
2019-12-03	22	Southern	Eastern	Eastern Regional Hospital	Regional	OK						2019-12-03	2		0						1	2		9	1	1	0						0						0						0
2019-12-03	22	Southern	Eastern	Eastern Regional Hospital	Regional	OK						2019-12-03	2		0						0						0						0						0						0
2019-12-03	22	Southern	Eastern	Eastern Regional Hospital	Regional	OK						2019-12-03	2		0						0						0						0						0						0
2019-12-09	21	Southern	Greater Accra	Korle Bu Teaching Hospital	Tertiary	OK						2019-12-09	2		0						0						0						0						0						0
2019-12-09	21	Southern	Greater Accra	Korle Bu Teaching Hospital	Tertiary	OK						2019-12-09	2		0						0						0						0						1	3		1	1	1	0
2019-12-09	21	Southern	Greater Accra	Korle Bu Teaching Hospital	Tertiary	OK						2019-12-09	2		0						0						0						0						0						0
2019-12-09	21	Southern	Greater Accra	Korle Bu Teaching Hospital	Tertiary	OK						2019-12-09	2		0						0						1	3		1	2	1	0						0						1	2		1	3
2019-12-09	21	Southern	Greater Accra	Korle Bu Teaching Hospital	Tertiary	OK						2019-12-09	2		0						0						0						0						0						1	3		1	1
2019-12-09	21	Southern	Greater Accra	Korle Bu Teaching Hospital	Tertiary	OK						2019-12-09	2		0						0						0						0						1	3		1	1	1	0
2019-12-09	21	Southern	Greater Accra	Korle Bu Teaching Hospital	Tertiary	OK						2019-12-09	1		1	3		1	1	1	0						0						0						0						0
2019-12-09	21	Southern	Greater Accra	Korle Bu Teaching Hospital	Tertiary	OK						2019-12-09	2		1	3		1	1	1	0						0						0						0						0
2019-12-09	21	Southern	Greater Accra	Korle Bu Teaching Hospital	Tertiary	OK						2019-12-09	2		0						0						1	3		1	1	1	0						0						0
2019-12-09	21	Southern	Greater Accra	Korle Bu Teaching Hospital	Tertiary	OK						2019-12-09	2		0						0						0						0						0						0
2019-12-09	21	Southern	Greater Accra	Korle Bu Teaching Hospital	Tertiary	OK						2019-12-09	2		0						0						0						0						0						1	3		1	1
2019-12-09	21	Southern	Greater Accra	Korle Bu Teaching Hospital	Tertiary	OK						2019-12-09	2		0						0						0						0						0						0
2019-12-09	21	Southern	Greater Accra	Korle Bu Teaching Hospital	Tertiary	OK						2019-12-09	2		0						0						0						0						0						0
2019-12-09	21	Southern	Greater Accra	Korle Bu Teaching Hospital	Tertiary	OK						2019-12-09	1		0						0						0						0						0						0
2019-12-06	23	Southern	Volta	Ho Teaching Hospital	Regional	OK						2019-12-06	1		0						0						0						0						0						0
2019-12-06	23	Southern	Volta	Ho Teaching Hospital	Regional	OK						2019-12-06	2		0						0						0						0						0						0
2019-12-06	23	Southern	Volta	Ho Teaching Hospital	Regional	OK						2019-12-06	2		0						0						0						0						0						0
2019-12-06	23	Southern	Volta	Ho Teaching Hospital	Regional	OK						2019-12-06	2		0						0						0						0						0						0
2019-12-06	23	Southern	Volta	Ho Teaching Hospital	Regional	OK						2019-12-06	2		0						1	3		0	1	1	0						0						1	2		0	2	1	0
2019-12-06	23	Southern	Volta	Ho Teaching Hospital	Regional	OK						2019-12-06	2		0						0						0						0						0						0
2019-12-05	23	Southern	Volta	Ho Teaching Hospital	Regional	OK						2019-12-05	2		0						0						0						0						0						0
2019-12-05	23	Southern	Volta	Ho Teaching Hospital	Regional	OK						2019-12-05	2		0						0						0						0						0						0
2019-12-05	23	Southern	Volta	Ho Teaching Hospital	Regional	OK						2019-12-05	2		0						0						0						0						0						0
2019-12-05	23	Southern	Volta	Ho Teaching Hospital	Regional	OK						2019-12-05	1		0						0						0						0						0						0
2019-12-05	23	Southern	Volta	Ho Teaching Hospital	Regional	OK						2019-12-05	1		0						0						0						0						0						0
2019-12-05	23	Southern	Volta	Ho Teaching Hospital	Regional	OK						2019-12-05	1		0						0						0						0						0						0
2019-12-05	23	Southern	Volta	Ho Teaching Hospital	Regional	OK						2019-12-05	2		0						0						0						0						0						0
2019-12-05	23	Southern	Volta	Ho Teaching Hospital	Regional	OK						2019-12-05	2		0						0						0						0						0						0
2019-12-05	23	Southern	Volta	Ho Teaching Hospital	Regional	OK						2019-12-05	2		0						0						0						0						0						0
2019-12-05	23	Southern	Volta	Ho Teaching Hospital	Regional	OK						2019-12-05	2		0						0						0						0						0						0
2019-12-05	23	Southern	Volta	Ho Teaching Hospital	Regional	OK						2019-12-05	1		0						0						0						0						0						0
2019-12-05	23	Southern	Volta	Ho Teaching Hospital	Regional	OK						2019-12-05	2		0						0						0						0						0						0
2019-12-06	23	Southern	Volta	Ho Teaching Hospital	Regional	OK						2019-12-06	2		0						0						0						0						0						0
2019-12-06	23	Southern	Volta	Ho Teaching Hospital	Regional	OK						2019-12-06	2		0						0						0						0						0						0
2019-12-06	23	Southern	Volta	Ho Teaching Hospital	Regional	OK						2019-12-06	2		0						0						0						0						0						0
2019-12-06	23	Southern	Volta	Ho Teaching Hospital	Regional	OK						2019-12-06	2		0						0						0						0						0						0
2019-12-06	23	Southern	Volta	Ho Teaching Hospital	Regional	OK						2019-12-06	2		0						0						0						0						0						0
2019-12-06	23	Southern	Volta	Ho Teaching Hospital	Regional	OK						2019-12-06	2		0						0						0						0						0						0
2019-12-06	23	Southern	Volta	Ho Teaching Hospital	Regional	OK						2019-12-06	1		0						0						0						1	3		0	1	1	0						0
2019-12-06	23	Southern	Volta	Ho Teaching Hospital	Regional	OK						2019-12-06	2		0						0						0						0						0						0
2019-12-06	23	Southern	Volta	Ho Teaching Hospital	Regional	OK						2019-12-06	1		0						0						0						0						0						0
2019-12-06	23	Southern	Volta	Ho Teaching Hospital	Regional	OK						2019-12-06	2		0						0						0						0						0						0
2019-12-06	23	Southern	Volta	Ho Teaching Hospital	Regional	OK						2019-12-06	2		0						0						0						0						0						0
2019-12-06	23	Southern	Volta	Ho Teaching Hospital	Regional	OK						2019-12-06	2		0						0						0						0						0						0
2019-12-06	23	Southern	Volta	Ho Teaching Hospital	Regional	OK						2019-12-06	2		0						0						0						0						0						0
2019-12-06	23	Southern	Volta	Ho Teaching Hospital	Regional	OK						2019-12-06	1		0						0						0						0						0						0
2019-12-06	23	Southern	Volta	Ho Teaching Hospital	Regional	OK						2019-12-06	1		1	3		0	1	1	1	2		0	1	1	0						0						0						0
2019-12-06	23	Southern	Volta	Ho Teaching Hospital	Regional	OK						2019-12-06	2		0						0						0						0						0						0
2019-12-06	23	Southern	Volta	Ho Teaching Hospital	Regional	OK						2019-12-06	1		0						0						0						0						0						0
2019-12-06	23	Southern	Volta	Ho Teaching Hospital	Regional	OK						2019-12-06	2		0						0						0						0						0						0
2019-12-06	23	Southern	Volta	Ho Teaching Hospital	Regional	OK						2019-12-06	2		0						0						0						0						0						0
2019-12-06	23	Southern	Volta	Ho Teaching Hospital	Regional	OK						2019-12-06	1		0						0						0						0						0						0
2019-12-06	23	Southern	Volta	Ho Teaching Hospital	Regional	OK						2019-12-06	2		0						0						0						0						0						0
2019-12-06	23	Southern	Volta	Ho Teaching Hospital	Regional	OK						2019-12-06	1		0						0						0						0						0						0
2019-12-06	23	Southern	Volta	Ho Teaching Hospital	Regional	OK						2019-12-06	2		0						0						0						0						0						0
2019-12-06	23	Southern	Volta	Ho Teaching Hospital	Regional	OK						2019-12-06	2		0						0						0						0						0						0
2019-12-06	23	Southern	Volta	Ho Teaching Hospital	Regional	OK						2019-12-06	2		0						0						0						0						0						0
2019-12-06	23	Southern	Volta	Ho Teaching Hospital	Regional	OK						2019-12-06	1		0						0						0						0						0						0
2019-12-06	23	Southern	Volta	Ho Teaching Hospital	Regional	OK						2019-12-06	2		0						0						0						0						0						0
2019-12-06	23	Southern	Volta	Ho Teaching Hospital	Regional	OK						2019-12-06	2		0						0						0						0						0						0
2019-12-06	23	Southern	Volta	Ho Teaching Hospital	Regional	OK						2019-12-06	2		0						0						0						0						0						0
2019-12-06	23	Southern	Volta	Ho Teaching Hospital	Regional	OK						2019-12-06	2		0						0						0						0						0						0
2019-12-06	23	Southern	Volta	Ho Teaching Hospital	Regional	OK						2019-12-06	1		0						0						0						0						0						0
2019-12-06	23	Southern	Volta	Ho Teaching Hospital	Regional	OK						2019-12-06	2		0						0						0						0						0						0
2019-12-06	23	Southern	Volta	Ho Teaching Hospital	Regional	OK						2019-12-06	2		0						0						0						0						0						0
2019-12-06	23	Southern	Volta	Ho Teaching Hospital	Regional	OK						2019-12-06	2		0						0						0						0						0						0
2019-12-06	23	Southern	Volta	Ho Teaching Hospital	Regional	OK						2019-12-06	2		0						0						0						0						0						0
2019-12-06	23	Southern	Volta	Ho Teaching Hospital	Regional	OK						2019-12-06	1		0						0						0						0						0						0
2019-12-06	23	Southern	Volta	Ho Teaching Hospital	Regional	OK						2019-12-06	1		0						0						0						0						0						0
2019-12-06	23	Southern	Volta	Ho Teaching Hospital	Regional	OK						2019-12-06	2		0						0						0						0						0						0
2019-12-06	23	Southern	Volta	Ho Teaching Hospital	Regional	OK						2019-12-06	2		0						0						0						0						0						0
2019-12-06	23	Southern	Volta	Ho Teaching Hospital	Regional	OK						2019-12-06	1		0						0						0						0						0						0
2019-12-06	23	Southern	Volta	Ho Teaching Hospital	Regional	OK						2019-12-06	1		0						0						0						0						0						0
2019-12-05	23	Southern	Volta	Ho Teaching Hospital	Regional	OK						2019-12-05	1		0						0						0						0						0						0
2019-12-05	23	Southern	Volta	Ho Teaching Hospital	Regional	OK						2019-12-05	2		0						0						0						0						0						0
2019-12-05	23	Southern	Volta	Ho Teaching Hospital	Regional	OK						2019-12-05	2		0						0						0						0						0						0
2019-12-05	23	Southern	Volta	Ho Teaching Hospital	Regional	OK						2019-12-05	2		0						0						0						0						0						0
2019-12-05	23	Southern	Volta	Ho Teaching Hospital	Regional	OK						2019-12-05	2		0						0						0						0						0						0
2019-12-05	23	Southern	Volta	Ho Teaching Hospital	Regional	OK						2019-12-05	2		0						0						0						0						0						0
2019-12-05	23	Southern	Volta	Ho Teaching Hospital	Regional	OK						2019-12-05	2		0						0						0						0						0						0
2019-12-05	23	Southern	Volta	Ho Teaching Hospital	Regional	OK						2019-12-05	2		0						0						0						0						0						0
2019-12-05	23	Southern	Volta	Ho Teaching Hospital	Regional	OK						2019-12-05	2		0						0						0						0						0						0
2019-12-05	23	Southern	Volta	Ho Teaching Hospital	Regional	OK						2019-12-05	2		0						0						0						0						0						0
2019-12-05	23	Southern	Volta	Ho Teaching Hospital	Regional	OK						2019-12-05	2		0						0						0						0						0						0
2019-12-05	23	Southern	Volta	Ho Teaching Hospital	Regional	OK						2019-12-05	2		0						0						0						0						0						0
2019-12-05	23	Southern	Volta	Ho Teaching Hospital	Regional	OK						2019-12-05	2		0						0						0						0						0						0
2019-12-05	23	Southern	Volta	Ho Teaching Hospital	Regional	OK						2019-12-05	2		0						0						0						0						0						0
2019-12-05	23	Southern	Volta	Ho Teaching Hospital	Regional	OK						2019-12-05	2		0						0						0						0						0						0
2019-12-05	23	Southern	Volta	Ho Teaching Hospital	Regional	OK						2019-12-05	2		0						0						0						0						0						0
2019-12-05	23	Southern	Volta	Ho Teaching Hospital	Regional	OK						2019-12-05	2		0						0						0						0						0						0
2019-12-05	23	Southern	Volta	Ho Teaching Hospital	Regional	OK						2019-12-05	1		0						0						0						0						0						0
2019-12-05	23	Southern	Volta	Ho Teaching Hospital	Regional	OK						2019-12-05	2		0						0						0						0						0						0
2019-12-05	23	Southern	Volta	Ho Teaching Hospital	Regional	OK						2019-12-05	2		0						0						0						0						0						0
2019-12-05	23	Southern	Volta	Ho Teaching Hospital	Regional	OK						2019-12-05	2		0						0						0						0						0						0
2019-12-05	23	Southern	Volta	Ho Teaching Hospital	Regional	OK						2019-12-05	1		0						0						0						0						0						0
2019-12-05	23	Southern	Volta	Ho Teaching Hospital	Regional	OK						2019-12-05	2		0						0						0						0						0						0
2019-12-05	23	Southern	Volta	Ho Teaching Hospital	Regional	OK						2019-12-05	1		0						0						0						0						0						0
2019-12-05	23	Southern	Volta	Ho Teaching Hospital	Regional	OK						2019-12-05	2		0						0						0						0						0						0
2019-12-05	23	Southern	Volta	Ho Teaching Hospital	Regional	OK						2019-12-05	2		0						0						0						0						0						0
2019-12-05	23	Southern	Volta	Ho Teaching Hospital	Regional	OK						2019-12-05	2		0						0						0						0						0						0
2019-12-05	23	Southern	Volta	Ho Teaching Hospital	Regional	OK						2019-12-05	2		0						0						0						0						0						0
2019-12-05	23	Southern	Volta	Ho Teaching Hospital	Regional	OK						2019-12-05	2		0						0						0						0						0						0
2019-12-05	23	Southern	Volta	Ho Teaching Hospital	Regional	OK						2019-12-05	2		0						0						0						0						0						0
2019-12-05	23	Southern	Volta	Ho Teaching Hospital	Regional	OK						2019-12-05	2		0						0						0						0						0						0
2019-12-05	23	Southern	Volta	Ho Teaching Hospital	Regional	OK						2019-12-05	2		0						0						0						0						0						0
2019-12-05	23	Southern	Volta	Ho Teaching Hospital	Regional	OK						2019-12-05	1		0						0						0						0						0						0
2019-12-05	23	Southern	Volta	Ho Teaching Hospital	Regional	OK						2019-12-05	1		0						1	2		0	2	1	0						0						0						0
2019-12-05	23	Southern	Volta	Ho Teaching Hospital	Regional	OK						2019-12-05	1		0						0						0						0						0						0
2019-12-05	23	Southern	Volta	Ho Teaching Hospital	Regional	OK						2019-12-05	2		1	2		0	1	1	0						0						1	3		0	1	1	0						0
2019-12-05	23	Southern	Volta	Ho Teaching Hospital	Regional	OK						2019-12-05	1		0						0						0						0						0						0
2019-12-05	23	Southern	Volta	Ho Teaching Hospital	Regional	OK						2019-12-05	2		0						0						0						0						0						0
2019-12-05	23	Southern	Volta	Ho Teaching Hospital	Regional	OK						2019-12-05	2		0						0						0						0						0						0
2019-12-05	23	Southern	Volta	Ho Teaching Hospital	Regional	OK						2019-12-05	2		0						0						0						0						0						0
2019-12-05	23	Southern	Volta	Ho Teaching Hospital	Regional	OK						2019-12-05	2		0						0						0						0						0						0
2019-12-05	23	Southern	Volta	Ho Teaching Hospital	Regional	OK						2019-12-05	2		0						0						0						0						0						0
2019-12-05	23	Southern	Volta	Ho Teaching Hospital	Regional	OK						2019-12-05	1		0						0						0						0						0						0
2019-12-05	23	Southern	Volta	Ho Teaching Hospital	Regional	OK						2019-12-05	2		0						0						0						0						0						0
2019-12-05	23	Southern	Volta	Ho Teaching Hospital	Regional	OK						2019-12-05	2		0						0						0						0						0						0
2019-12-05	23	Southern	Volta	Ho Teaching Hospital	Regional	OK						2019-12-05	2		0						0						0						0						0						0
2019-12-05	23	Southern	Volta	Ho Teaching Hospital	Regional	OK						2019-12-05	1		0						0						0						0						0						0
2019-12-05	23	Southern	Volta	Ho Teaching Hospital	Regional	OK						2019-12-05	2		1	3		0	1	1	0						0						0						0						0
2019-12-05	23	Southern	Volta	Ho Teaching Hospital	Regional	OK						2019-12-05	2		0						0						0						0						0						0
2019-12-05	23	Southern	Volta	Ho Teaching Hospital	Regional	OK						2019-12-05	1		0						0						0						0						0						0
2019-12-05	23	Southern	Volta	Ho Teaching Hospital	Regional	OK						2019-12-05	2		0						0						0						0						0						0
2019-12-05	23	Southern	Volta	Ho Teaching Hospital	Regional	OK						2019-12-05	2		0						0						0						0						0						0
2019-12-05	23	Southern	Volta	Ho Teaching Hospital	Regional	OK						2019-12-05	2		0						0						0						0						0						0
2019-12-05	23	Southern	Volta	Ho Teaching Hospital	Regional	OK						2019-12-05	1		0						0						0						0						0						0
2019-12-05	23	Southern	Volta	Ho Teaching Hospital	Regional	OK						2019-12-05	1		0						0						0						0						0						0
2019-12-05	23	Southern	Volta	Ho Teaching Hospital	Regional	OK						2019-12-05	2		0						0						0						0						0						0
2019-12-05	23	Southern	Volta	Ho Teaching Hospital	Regional	OK						2019-12-05	2		0						0						0						0						0						0
2019-12-05	23	Southern	Volta	Ho Teaching Hospital	Regional	OK						2019-12-05	2		0						0						0						0						0						0
2019-12-05	23	Southern	Volta	Ho Teaching Hospital	Regional	OK						2019-12-05	2		0						0						0						0						0						0
2019-12-05	23	Southern	Volta	Ho Teaching Hospital	Regional	OK						2019-12-05	1		0						0						0						0						0						0
2019-12-05	23	Southern	Volta	Ho Teaching Hospital	Regional	OK						2019-12-05	2		0						0						0						0						0						0
2019-12-05	23	Southern	Volta	Ho Teaching Hospital	Regional	OK						2019-12-05	1		0						0						0						0						0						0
2019-12-05	23	Southern	Volta	Ho Teaching Hospital	Regional	OK						2019-12-05	2		0						0						0						0						0						0
2019-12-05	23	Southern	Volta	Ho Teaching Hospital	Regional	OK						2019-12-05	1		0						0						0						0						0						0
2019-12-05	23	Southern	Volta	Ho Teaching Hospital	Regional	OK						2019-12-05	2		0						0						0						0						0						0
2019-12-05	23	Southern	Volta	Ho Teaching Hospital	Regional	OK						2019-12-05	2		0						0						0						0						0						0
2019-12-05	23	Southern	Volta	Ho Teaching Hospital	Regional	OK						2019-12-05	2		0						0						0						0						0						0
2019-12-05	23	Southern	Volta	Ho Teaching Hospital	Regional	OK						2019-12-05	1		0						0						0						0						0						0
2019-12-05	23	Southern	Volta	Ho Teaching Hospital	Regional	OK						2019-12-05	2		0						0						0						0						0						0
2019-12-05	23	Southern	Volta	Ho Teaching Hospital	Regional	OK						2019-12-05	2		0						0						0						0						0						0
2019-12-05	23	Southern	Volta	Ho Teaching Hospital	Regional	OK						2019-12-05	2		0						0						0						0						0						0
2019-12-05	23	Southern	Volta	Ho Teaching Hospital	Regional	OK						2019-12-05	2		0						0						0						0						0						0
2019-12-05	23	Southern	Volta	Ho Teaching Hospital	Regional	OK						2019-12-05	2		0						0						0						0						0						0
2019-12-05	23	Southern	Volta	Ho Teaching Hospital	Regional	OK						2019-12-05	2		0						0						0						0						0						0
2019-12-05	23	Southern	Volta	Ho Teaching Hospital	Regional	OK						2019-12-05	2		0						0						0						0						0						0
2019-12-05	23	Southern	Volta	Ho Teaching Hospital	Regional	OK						2019-12-05	2		0						0						0						0						0						0
2019-12-04	23	Southern	Volta	Ho Teaching Hospital	Regional	OK						2019-12-04	2		0						0						0						0						0						0
2019-12-04	23	Southern	Volta	Ho Teaching Hospital	Regional	OK						2019-12-04	2		1	3		0	1	1	0						0						0						0						0
2019-12-04	23	Southern	Volta	Ho Teaching Hospital	Regional	OK						2019-12-04	1		0						0						0						0						0						0
2019-12-04	23	Southern	Volta	Ho Teaching Hospital	Regional	OK						2019-12-04	2		0						0						1	2		0	1	1	0						0						0
2019-12-04	23	Southern	Volta	Ho Teaching Hospital	Regional	OK						2019-12-04	2		1	3		1	1	1	0						0						0						0						0
2019-12-04	23	Southern	Volta	Ho Teaching Hospital	Regional	OK						2019-12-04	2		0						0						0						0						0						0
2019-12-04	23	Southern	Volta	Ho Teaching Hospital	Regional	OK						2019-12-04	2		0						0						0						0						0						0
2019-12-05	1	Northern	Northern	Tamale teaching hospital	Tertiary	OK						2019-12-05	1		1	3		1	1	1	1	3		1	1	1	0						0						0						0
2019-12-05	1	Northern	Northern	Tamale teaching hospital	Tertiary	OK						2019-12-05	1		0						0						0						0						0						0
2019-12-05	1	Northern	Northern	Tamale teaching hospital	Tertiary	OK						2019-12-05	2		0						0						0						0						0						0
2019-12-05	1	Northern	Northern	Tamale teaching hospital	Tertiary	OK						2019-12-05	1		0						0						0						0						0						0
2019-12-05	1	Northern	Northern	Tamale teaching hospital	Tertiary	OK						2019-12-05	1		0						0						0						0						0						0
2019-12-05	1	Northern	Northern	Tamale teaching hospital	Tertiary	OK						2019-12-05	2		0						0						0						0						0						0
2019-12-05	1	Northern	Northern	Tamale teaching hospital	Tertiary	OK						2019-12-05	2		0						0						0						0						0						0
2019-12-05	1	Northern	Northern	Tamale teaching hospital	Tertiary	OK						2019-12-05	2		0						0						0						0						0						0
2019-12-05	1	Northern	Northern	Tamale teaching hospital	Tertiary	OK						2019-12-05	1		0						0						0						1	3		1	1	1	0						0
2019-12-05	1	Northern	Northern	Tamale teaching hospital	Tertiary	OK						2019-12-05	2		0						0						0						0						0						0
2019-12-05	1	Northern	Northern	Tamale teaching hospital	Tertiary	OK						2019-12-05	2		0						0						0						0						0						0
2019-12-05	1	Northern	Northern	Tamale teaching hospital	Tertiary	OK						2019-12-05	1		0						0						0						0						1	3		0	1	1	0
2019-12-05	1	Northern	Northern	Tamale teaching hospital	Tertiary	OK						2019-12-05	2		0						0						0						0						0						0
2019-12-05	1	Northern	Northern	Tamale teaching hospital	Tertiary	OK						2019-12-05	2		0						0						0						0						0						0
2019-12-05	1	Northern	Northern	Tamale teaching hospital	Tertiary	OK						2019-12-05	2		0						0						0						0						0						0
2019-12-05	1	Northern	Northern	Tamale teaching hospital	Tertiary	OK						2019-12-05	2		0						0						0						0						0						0
2019-12-05	1	Northern	Northern	Tamale teaching hospital	Tertiary	OK						2019-12-05	2		0						0						0						0						0						0
2019-12-05	1	Northern	Northern	Tamale teaching hospital	Tertiary	OK						2019-12-05	2		0						0						0						1	2		0	4	1	0						0
2019-12-05	1	Northern	Northern	Tamale teaching hospital	Tertiary	OK						2019-12-05	2		0						0						0						1	2		0	3	1	0						0
2019-12-05	1	Northern	Northern	Tamale teaching hospital	Tertiary	OK						2019-12-05	2		0						0						0						0						0						0
2019-12-05	1	Northern	Northern	Tamale teaching hospital	Tertiary	OK						2019-12-05	1		0						0						0						1	3		0	3	1	0						0
2019-12-05	1	Northern	Northern	Tamale teaching hospital	Tertiary	OK						2019-12-05	1		0						0						0						0						0						0
2019-12-05	1	Northern	Northern	Tamale teaching hospital	Tertiary	OK						2019-12-05	2		0						0						0						0						0						0
2019-12-05	1	Northern	Northern	Tamale teaching hospital	Tertiary	OK						2019-12-05	1		0						0						0						0						0						0
2019-12-05	1	Northern	Northern	Tamale teaching hospital	Tertiary	OK						2019-12-05	2		0						0						0						0						0						0
2019-12-05	1	Northern	Northern	Tamale teaching hospital	Tertiary	OK						2019-12-05	1		0						0						0						0						1	3		0	2	1	0
2019-12-05	1	Northern	Northern	Tamale teaching hospital	Tertiary	OK						2019-12-05	1		0						0						0						0						0						1	3		0	1
2019-12-05	1	Northern	Northern	Tamale teaching hospital	Tertiary	OK						2019-12-05	1		0						0						0						0						0						0
2019-12-05	1	Northern	Northern	Tamale teaching hospital	Tertiary	OK						2019-12-05	2		0						0						0						0						0						0
2019-12-05	1	Northern	Northern	Tamale teaching hospital	Tertiary	OK						2019-12-05	2		0						0						0						0						0						1	3		0	1
2019-12-04	23	Southern	Volta	Ho Teaching Hospital	Regional	OK						2019-12-04	2		0						0						0						0						0						0
2019-12-04	23	Southern	Volta	Ho Teaching Hospital	Regional	OK						2019-12-04	2		0						0						0						0						0						0
2019-12-04	23	Southern	Volta	Ho Teaching Hospital	Regional	OK						2019-12-04	1		0						0						0						0						0						0
2019-12-04	23	Southern	Volta	Ho Teaching Hospital	Regional	OK						2019-12-04	2		0						0						0						0						0						0
2019-12-04	23	Southern	Volta	Ho Teaching Hospital	Regional	OK						2019-12-04	2		0						0						0						0						0						0
2019-12-04	23	Southern	Volta	Ho Teaching Hospital	Regional	OK						2019-12-04	2		0						0						0						0						0						0
2019-12-04	23	Southern	Volta	Ho Teaching Hospital	Regional	OK						2019-12-04	2		0						0						0						0						0						0
2019-12-04	23	Southern	Volta	Ho Teaching Hospital	Regional	OK						2019-12-04	2		0						0						0						0						0						0
2019-12-04	23	Southern	Volta	Ho Teaching Hospital	Regional	OK						2019-12-04	1		0						0						0						0						0						0
2019-12-04	23	Southern	Volta	Ho Teaching Hospital	Regional	OK						2019-12-04	2		0						0						0						0						0						0
2019-12-04	23	Southern	Volta	Ho Teaching Hospital	Regional	OK						2019-12-04	2		0						0						0						0						0						0
2019-12-04	23	Southern	Volta	Ho Teaching Hospital	Regional	OK						2019-12-04	2		0						0						0						0						0						0
2019-12-04	23	Southern	Volta	Ho Teaching Hospital	Regional	OK						2019-12-04	1		0						0						0						0						0						0
2019-12-04	23	Southern	Volta	Ho Teaching Hospital	Regional	OK						2019-12-04	2		0						0						0						0						0						0
2019-12-04	23	Southern	Volta	Ho Teaching Hospital	Regional	OK						2019-12-04	2		0						0						0						0						0						0
2019-12-04	23	Southern	Volta	Ho Teaching Hospital	Regional	OK						2019-12-04	2		0						0						0						0						0						0
2019-12-04	23	Southern	Volta	Ho Teaching Hospital	Regional	OK						2019-12-04	2		0						0						0						0						0						0
2019-12-04	23	Southern	Volta	Ho Teaching Hospital	Regional	OK						2019-12-04	2		0						0						0						0						0						0
2019-12-04	23	Southern	Volta	Ho Teaching Hospital	Regional	OK						2019-12-04	2		0						0						0						0						0						0
2019-12-04	23	Southern	Volta	Ho Teaching Hospital	Regional	OK						2019-12-04	1		0						0						0						0						0						0
2019-12-04	23	Southern	Volta	Ho Teaching Hospital	Regional	OK						2019-12-04	2		0						0						0						0						0						0
2019-12-04	23	Southern	Volta	Ho Teaching Hospital	Regional	OK						2019-12-04	2		0						0						0						0						0						0
2019-12-04	23	Southern	Volta	Ho Teaching Hospital	Regional	OK						2019-12-04	2		0						0						0						0						0						0
2019-12-04	23	Southern	Volta	Ho Teaching Hospital	Regional	OK						2019-12-04	2		0						0						0						0						0						0
2019-12-04	23	Southern	Volta	Ho Teaching Hospital	Regional	OK						2019-12-04	2		0						0						0						0						0						0
2019-12-04	23	Southern	Volta	Ho Teaching Hospital	Regional	OK						2019-12-04	2		0						0						0						0						0						0
2019-12-04	23	Southern	Volta	Ho Teaching Hospital	Regional	OK						2019-12-04	2		0						0						0						0						0						0
2019-12-04	23	Southern	Volta	Ho Teaching Hospital	Regional	OK						2019-12-04	2		0						0						0						0						0						0
2019-12-04	23	Southern	Volta	Ho Teaching Hospital	Regional	OK						2019-12-04	1		0						0						0						0						0						0
2019-12-04	23	Southern	Volta	Ho Teaching Hospital	Regional	OK						2019-12-04	2		0						0						0						0						0						0
2019-12-04	23	Southern	Volta	Ho Teaching Hospital	Regional	OK						2019-12-04	2		0						0						0						0						0						0
2019-12-04	23	Southern	Volta	Ho Teaching Hospital	Regional	OK						2019-12-04	1		0						0						0						0						0						0
2019-12-04	23	Southern	Volta	Ho Teaching Hospital	Regional	OK						2019-12-04	1		0	3		0	1	1	1	3		1	1	1	0						0						0						0
2019-12-04	23	Southern	Volta	Ho Teaching Hospital	Regional	OK						2019-12-04	2		0						0						0						0						0						0
2019-12-04	23	Southern	Volta	Ho Teaching Hospital	Regional	OK						2019-12-04	2		0						0						0						0						0						0
2019-12-04	23	Southern	Volta	Ho Teaching Hospital	Regional	OK						2019-12-04	2		0						0						0						0						0						0
2019-12-04	23	Southern	Volta	Ho Teaching Hospital	Regional	OK						2019-12-04	2		0						0						0						0						0						0
2019-12-04	23	Southern	Volta	Ho Teaching Hospital	Regional	OK						2019-12-04	2		0						0						0						0						0						0
2019-12-04	23	Southern	Volta	Ho Teaching Hospital	Regional	OK						2019-12-04	2		0						0						0						0						0						0
2019-12-04	23	Southern	Volta	Ho Teaching Hospital	Regional	OK						2019-12-04	2		0						0						0						0						0						0
2019-12-04	23	Southern	Volta	Ho Teaching Hospital	Regional	OK						2019-12-04	2		0						0						0						0						0						0
2019-12-04	23	Southern	Volta	Ho Teaching Hospital	Regional	OK						2019-12-04	2		0						0						0						0						0						0
2019-12-04	23	Southern	Volta	Ho Teaching Hospital	Regional	OK						2019-12-04	2		0						0						0						0						0						0
2019-12-04	23	Southern	Volta	Ho Teaching Hospital	Regional	OK						2019-12-04	2		0						0						0						0						0						0
2019-12-04	23	Southern	Volta	Ho Teaching Hospital	Regional	OK						2019-12-04	2		0						0						0						0						0						0
2019-12-04	23	Southern	Volta	Ho Teaching Hospital	Regional	OK						2019-12-04	2		0						0						0						0						0						0
2019-12-04	23	Southern	Volta	Ho Teaching Hospital	Regional	OK						2019-12-04	2		0						0						0						1	3		1	1	1	0						0
2019-12-04	23	Southern	Volta	Ho Teaching Hospital	Regional	OK						2019-12-04	2		0						0						0						0						0						0
2019-12-04	23	Southern	Volta	Ho Teaching Hospital	Regional	OK						2019-12-04	2		0						0						0						0						0						0
2019-12-04	23	Southern	Volta	Ho Teaching Hospital	Regional	OK						2019-12-04	2		0						0						0						0						0						0
2019-12-04	23	Southern	Volta	Ho Teaching Hospital	Regional	OK						2019-12-04	2		0						0						0						0						0						0
2019-12-04	23	Southern	Volta	Ho Teaching Hospital	Regional	OK						2019-12-04	2		0						0						0						0						0						0
2019-12-04	23	Southern	Volta	Ho Teaching Hospital	Regional	OK						2019-12-04	2		0						0						0						0						0						0
2019-12-04	23	Southern	Volta	Ho Teaching Hospital	Regional	OK						2019-12-04	1		0						0						0						0						0						0
2019-12-04	23	Southern	Volta	Ho Teaching Hospital	Regional	OK						2019-12-04	2		0						0						0						0						0						0
2019-12-04	23	Southern	Volta	Ho Teaching Hospital	Regional	OK						2019-12-04	2		0						0						0						0						0						0
2019-12-04	23	Southern	Volta	Ho Teaching Hospital	Regional	OK						2019-12-04	1		0						0						0						0						0						0
2019-12-04	23	Southern	Volta	Ho Teaching Hospital	Regional	OK						2019-12-04	2		0						0						0						0						0						0
2019-12-04	23	Southern	Volta	Ho Teaching Hospital	Regional	OK						2019-12-04	2		0						0						0						0						0						0
2019-12-04	23	Southern	Volta	Ho Teaching Hospital	Regional	OK						2019-12-04	2		0						0						0						0						0						0
2019-12-04	23	Southern	Volta	Ho Teaching Hospital	Regional	OK						2019-12-04	2		0						0						0						0						0						0
2019-12-04	23	Southern	Volta	Ho Teaching Hospital	Regional	OK						2019-12-04	2		0						0						0						0						0						0
2019-12-04	23	Southern	Volta	Ho Teaching Hospital	Regional	OK						2019-12-04	2		0						0						0						0						0						0
2019-12-04	23	Southern	Volta	Ho Teaching Hospital	Regional	OK						2019-12-04	1		0						0						0						0						0						0
2019-12-04	23	Southern	Volta	Ho Teaching Hospital	Regional	OK						2019-12-04	2		0						0						0						0						0						0
2019-12-04	23	Southern	Volta	Ho Teaching Hospital	Regional	OK						2019-12-04	1		0						0						0						0						0						0
2019-12-04	23	Southern	Volta	Ho Teaching Hospital	Regional	OK						2019-12-04	2		0						0						0						0						0						0
2019-12-04	23	Southern	Volta	Ho Teaching Hospital	Regional	OK						2019-12-04	2		0						0						0						0						0						0
2019-12-04	23	Southern	Volta	Ho Teaching Hospital	Regional	OK						2019-12-04	1		0						0						1	2		0	2	1	0						0						0
2019-12-04	23	Southern	Volta	Ho Teaching Hospital	Regional	OK						2019-12-04	2		0						0						0						0						0						0
2019-12-04	23	Southern	Volta	Ho Teaching Hospital	Regional	OK						2019-12-04	1		0						0						0						0						0						0
2019-12-04	23	Southern	Volta	Ho Teaching Hospital	Regional	OK						2019-12-04	1		0						0						0						0						0						0
2019-12-04	23	Southern	Volta	Ho Teaching Hospital	Regional	OK						2019-12-04	2		0						0						0						0						0						0
2019-12-04	23	Southern	Volta	Ho Teaching Hospital	Regional	OK						2019-12-04	2		0						0						0						0						0						0
2019-12-04	1	Northern	Northern	Tamale teaching hospital	Tertiary	OK						2019-12-04	2		0						0						0						0						0						0
2019-12-04	1	Northern	Northern	Tamale teaching hospital	Tertiary	OK						2019-12-04	1		1	3		1	1	1	1	4		1	1	2	1	4		1	1	2	1	4		1	1	2	1	4		1	1	2	1	4		1	1
2019-12-04	1	Northern	Northern	Tamale teaching hospital	Tertiary	OK						2019-12-04	2		0						0						0						0						0						0
2019-12-04	1	Northern	Northern	Tamale teaching hospital	Tertiary	OK						2019-12-04	2		0						0						0						0						0						0
2019-12-04	1	Northern	Northern	Tamale teaching hospital	Tertiary	OK						2019-12-04	2		0						0						0						0						0						0
2019-12-04	1	Northern	Northern	Tamale teaching hospital	Tertiary	OK						2019-12-04	2		0						0						0						0						0						0
2019-12-04	1	Northern	Northern	Tamale teaching hospital	Tertiary	OK						2019-12-04	2		0						0						0						0						0						0
2019-12-04	1	Northern	Northern	Tamale teaching hospital	Tertiary	OK						2019-12-04	2		0						1	3		1	1	1	0						0						0						0
2019-12-04	1	Northern	Northern	Tamale teaching hospital	Tertiary	OK						2019-12-04	1		0						0						0						0						0						0
2019-12-04	1	Northern	Northern	Tamale teaching hospital	Tertiary	OK						2019-12-04	2		0						0						0						0						0						0
2019-12-04	1	Northern	Northern	Tamale teaching hospital	Tertiary	OK						2019-12-04	2		0						0						0						0						0						0
2019-12-04	1	Northern	Northern	Tamale teaching hospital	Tertiary	OK						2019-12-04	2		1	2		1	1	1	0						0						0						0						0
2019-12-04	1	Northern	Northern	Tamale teaching hospital	Tertiary	OK						2019-12-04	1		0						0						0						0						0						0
2019-12-04	1	Northern	Northern	Tamale teaching hospital	Tertiary	OK						2019-12-04	2		0						0						0						0						0						0
2019-12-04	1	Northern	Northern	Tamale teaching hospital	Tertiary	OK						2019-12-04	2		0						0						0						0						0						0
2019-12-04	1	Northern	Northern	Tamale teaching hospital	Tertiary	OK						2019-12-04	2		0						0						0						0						0						0
2019-12-04	1	Northern	Northern	Tamale teaching hospital	Tertiary	OK						2019-12-04	2		1	3		1	1	1	1	3		1	1	1	1	3		1	1	1	1	3		1	1	1	1	3		1	1	1	1	3		1	1
2019-12-04	1	Northern	Northern	Tamale teaching hospital	Tertiary	OK						2019-12-04	2		0						0						0						0						0						0
2019-12-04	1	Northern	Northern	Tamale teaching hospital	Tertiary	OK						2019-12-04	2		0						0						0						0						0						0
2019-12-04	1	Northern	Northern	Tamale teaching hospital	Tertiary	OK						2019-12-04	2		0						0						0						0						0						0
2019-12-04	1	Northern	Northern	Tamale teaching hospital	Tertiary	OK						2019-12-04	1		0						0						0						0						0						0
2019-12-04	1	Northern	Northern	Tamale teaching hospital	Tertiary	OK						2019-12-04	2		0						0						0						0						0						0
2019-12-04	1	Northern	Northern	Tamale teaching hospital	Tertiary	OK						2019-12-04	2		0						0						0						0						0						0
2019-12-04	1	Northern	Northern	Tamale teaching hospital	Tertiary	OK						2019-12-04	1		0						0						0						0						0						0
2019-12-04	21	Southern	Greater Accra	Korle Bu Teaching Hospital	Tertiary	OK						2019-12-04	2		0						0						0						0						0						0
2019-12-04	21	Southern	Greater Accra	Korle Bu Teaching Hospital	Tertiary	OK						2019-12-04	2		0						0						0						0						0						0
2019-12-04	21	Southern	Greater Accra	Korle Bu Teaching Hospital	Tertiary	OK						2019-12-04	2		0						0						0						0						0						0
2019-12-04	21	Southern	Greater Accra	Korle Bu Teaching Hospital	Tertiary	OK						2019-12-04	2		0						0						0						0						0						0
2019-12-04	21	Southern	Greater Accra	Korle Bu Teaching Hospital	Tertiary	OK						2019-12-04	1		1	3		0	1	1	0						0						0						0						0
2019-12-04	21	Southern	Greater Accra	Korle Bu Teaching Hospital	Tertiary	OK						2019-12-04	2		0						0						0						0						1	3		0	1	1	0
2019-12-04	21	Southern	Greater Accra	Korle Bu Teaching Hospital	Tertiary	OK						2019-12-04	2		0						0						0						0						0						0
2019-12-04	21	Southern	Greater Accra	Korle Bu Teaching Hospital	Tertiary	OK						2019-12-04	1		0						0						0						0						0						0
2019-12-04	21	Southern	Greater Accra	Korle Bu Teaching Hospital	Tertiary	OK						2019-12-04	2		0						0						0						0						0						1	3		1	1
2019-12-04	21	Southern	Greater Accra	Korle Bu Teaching Hospital	Tertiary	OK						2019-12-04	1		0						0						0						0						0						0
2019-12-04	21	Southern	Greater Accra	Korle Bu Teaching Hospital	Tertiary	OK						2019-12-04	1		0						0						0						0						0						0
2019-12-04	21	Southern	Greater Accra	Korle Bu Teaching Hospital	Tertiary	OK						2019-12-04	2		0						0						0						0						0						0
2019-12-04	21	Southern	Greater Accra	Korle Bu Teaching Hospital	Tertiary	OK						2019-12-04	2		0						0						0						0						0						0
2019-12-04	21	Southern	Greater Accra	Korle Bu Teaching Hospital	Tertiary	OK						2019-12-04	2		0						0						0						0						0						0
2019-12-04	21	Southern	Greater Accra	Korle Bu Teaching Hospital	Tertiary	OK						2019-12-04	2		0						0						0						0						0						0
2019-12-04	21	Southern	Greater Accra	Korle Bu Teaching Hospital	Tertiary	OK						2019-12-04	2		0						0						0						0						0						0
2019-12-04	21	Southern	Greater Accra	Korle Bu Teaching Hospital	Tertiary	OK						2019-12-04	2		0						0						0						0						0						0
2019-12-04	21	Southern	Greater Accra	Korle Bu Teaching Hospital	Tertiary	OK						2019-12-04	2		0						0						0						0						0						0
2019-12-04	21	Southern	Greater Accra	Korle Bu Teaching Hospital	Tertiary	OK						2019-12-04	2		0						0						0						0						0						0
2019-12-04	21	Southern	Greater Accra	Korle Bu Teaching Hospital	Tertiary	OK						2019-12-04	2		0						0						0						0						0						0
2019-12-04	21	Southern	Greater Accra	Korle Bu Teaching Hospital	Tertiary	OK						2019-12-04	2		0						0						0						0						0						0
2019-12-04	21	Southern	Greater Accra	Korle Bu Teaching Hospital	Tertiary	OK						2019-12-04	2		0						0						0						0						0						0
2019-12-04	21	Southern	Greater Accra	Korle Bu Teaching Hospital	Tertiary	OK						2019-12-04	2		0						0						0						0						0						0
2019-12-04	21	Southern	Greater Accra	Korle Bu Teaching Hospital	Tertiary	OK						2019-12-04	2		0						0						0						0						0						0
2019-12-04	21	Southern	Greater Accra	Korle Bu Teaching Hospital	Tertiary	OK						2019-12-04	2		0						0						0						0						0						0
2019-12-04	21	Southern	Greater Accra	Korle Bu Teaching Hospital	Tertiary	OK						2019-12-04	2		0						0						0						0						0						0
2019-12-04	21	Southern	Greater Accra	Korle Bu Teaching Hospital	Tertiary	OK						2019-12-04	1		0						0						0						0						0						0
2019-12-04	21	Southern	Greater Accra	Korle Bu Teaching Hospital	Tertiary	OK						2019-12-04	1		0						0						0						0						0						0
2019-12-04	21	Southern	Greater Accra	Korle Bu Teaching Hospital	Tertiary	OK						2019-12-04	1		0						0						0						0						0						0
2019-12-04	21	Southern	Greater Accra	Korle Bu Teaching Hospital	Tertiary	OK						2019-12-04	2		0						0						0						0						0						0
2019-12-04	21	Southern	Greater Accra	Korle Bu Teaching Hospital	Tertiary	OK						2019-12-04	2		0						0						0						0						0						0
2019-12-04	21	Southern	Greater Accra	Korle Bu Teaching Hospital	Tertiary	OK						2019-12-04	2		0						0						0						0						0						0
2019-12-04	21	Southern	Greater Accra	Korle Bu Teaching Hospital	Tertiary	OK						2019-12-04	2		0						1	3		1	1	1	0						0						0						0
2019-12-04	21	Southern	Greater Accra	Korle Bu Teaching Hospital	Tertiary	OK						2019-12-04	1		0						0						0						0						0						0
2019-12-04	21	Southern	Greater Accra	Korle Bu Teaching Hospital	Tertiary	OK						2019-12-04	1		0						0						0						0						0						0
2019-12-04	21	Southern	Greater Accra	Korle Bu Teaching Hospital	Tertiary	OK						2019-12-04	2		0						1	3		1	1	1	0						0						0						0
2019-12-04	21	Southern	Greater Accra	Korle Bu Teaching Hospital	Tertiary	OK						2019-12-04	2		0						0						0						0						0						0
2019-12-04	21	Southern	Greater Accra	Korle Bu Teaching Hospital	Tertiary	OK						2019-12-04	2		0						0						0						0						0						0
2019-12-04	21	Southern	Greater Accra	Korle Bu Teaching Hospital	Tertiary	OK						2019-12-04	2		0						0						0						0						0						0
2019-12-04	21	Southern	Greater Accra	Korle Bu Teaching Hospital	Tertiary	OK						2019-12-04	2		0						0						0						0						0						0
2019-12-04	21	Southern	Greater Accra	Korle Bu Teaching Hospital	Tertiary	OK						2019-12-04	2		0						0						0						0						0						0
2019-12-04	21	Southern	Greater Accra	Korle Bu Teaching Hospital	Tertiary	OK						2019-12-04	1		0						0						0						0						0						0
2019-12-04	21	Southern	Greater Accra	Korle Bu Teaching Hospital	Tertiary	OK						2019-12-04	1		0						0						0						0						0						0
2019-12-04	21	Southern	Greater Accra	Korle Bu Teaching Hospital	Tertiary	OK						2019-12-04	2		1	3		1	1	1	0						0						0						0						0
2019-12-04	21	Southern	Greater Accra	Korle Bu Teaching Hospital	Tertiary	OK						2019-12-04	1		0						0						0						0						0						0
2019-12-04	21	Southern	Greater Accra	Korle Bu Teaching Hospital	Tertiary	OK						2019-12-04	2		0						0						0						0						0						0
2019-12-04	21	Southern	Greater Accra	Korle Bu Teaching Hospital	Tertiary	OK						2019-12-04	2		0						0						0						0						0						0
2019-12-04	21	Southern	Greater Accra	Korle Bu Teaching Hospital	Tertiary	OK						2019-12-04	2		0						0						0						0						0						0
2019-12-04	21	Southern	Greater Accra	Korle Bu Teaching Hospital	Tertiary	OK						2019-12-04	1		0						0						1	3		1	1	1	0						0						0
2019-12-04	21	Southern	Greater Accra	Korle Bu Teaching Hospital	Tertiary	OK						2019-12-04	2		0						0						0						0						0						0
2019-12-04	21	Southern	Greater Accra	Korle Bu Teaching Hospital	Tertiary	OK						2019-12-04	1		0						0						0						0						1	3		1	1	1	0
2019-12-04	21	Southern	Greater Accra	Korle Bu Teaching Hospital	Tertiary	OK						2019-12-04	1		0						0						0						0						0						0
2019-12-03	23	Southern	Volta	Ho Teaching Hospital	Regional	OK						2019-12-03	2		0						0						1	3		1	1	1	0						0						0
2019-12-03	23	Southern	Volta	Ho Teaching Hospital	Regional	OK						2019-12-03	2		0						0						0						0						0						0
2019-12-03	23	Southern	Volta	Ho Teaching Hospital	Regional	OK						2019-12-03	1		0						0						0						0						0						0
2019-12-03	23	Southern	Volta	Ho Teaching Hospital	Regional	OK						2019-12-03	2		0						1	2		0	1	2	0						0						0						0
2019-12-03	23	Southern	Volta	Ho Teaching Hospital	Regional	OK						2019-12-03	1		0						0						0						0						0						0
2019-12-03	23	Southern	Volta	Ho Teaching Hospital	Regional	OK						2019-12-03	2		0						0						0						0						1	3		0	1	1	0
2019-12-03	23	Southern	Volta	Ho Teaching Hospital	Regional	OK						2019-12-03	2		0						0						0						0						0						0
2019-12-03	23	Southern	Volta	Ho Teaching Hospital	Regional	OK						2019-12-03	2		0						0						0						0						0						0
2019-12-03	23	Southern	Volta	Ho Teaching Hospital	Regional	OK						2019-12-03	1		0						0						0						0						0						0
2019-12-03	23	Southern	Volta	Ho Teaching Hospital	Regional	OK						2019-12-03	1		0						0						0						0						0						0
2019-12-03	23	Southern	Volta	Ho Teaching Hospital	Regional	OK						2019-12-03	2		0						0						0						0						0						0
2019-12-03	23	Southern	Volta	Ho Teaching Hospital	Regional	OK						2019-12-03	2		0						0						0						0						0						0
2019-12-03	23	Southern	Volta	Ho Teaching Hospital	Regional	OK						2019-12-03	2		0						0						0						0						0						0
2019-12-03	23	Southern	Volta	Ho Teaching Hospital	Regional	OK						2019-12-03	2		0						0						0						0						0						0
2019-12-03	23	Southern	Volta	Ho Teaching Hospital	Regional	OK						2019-12-03	2		0						0						0						0						0						0
2019-12-03	23	Southern	Volta	Ho Teaching Hospital	Regional	OK						2019-12-03	2		0						0						0						0						0						0
2019-12-03	23	Southern	Volta	Ho Teaching Hospital	Regional	OK						2019-12-03	1		0						0						1	3		0	1	1	0						0						0
2019-12-03	23	Southern	Volta	Ho Teaching Hospital	Regional	OK						2019-12-03	2		0						0						1	3		0	1	1	0						0						0
2019-12-03	23	Southern	Volta	Ho Teaching Hospital	Regional	OK						2019-12-03	1		0						0						0						0						0						0
2019-12-03	23	Southern	Volta	Ho Teaching Hospital	Regional	OK						2019-12-03	2		0						0						0						0						0						0
2019-12-03	23	Southern	Volta	Ho Teaching Hospital	Regional	OK						2019-12-03	2		0						0						0						0						0						0
2019-12-03	23	Southern	Volta	Ho Teaching Hospital	Regional	OK						2019-12-03	1		0						0						0						0						0						0
2019-12-03	23	Southern	Volta	Ho Teaching Hospital	Regional	OK						2019-12-03	2		0						0						0						0						0						0
2019-12-03	23	Southern	Volta	Ho Teaching Hospital	Regional	OK						2019-12-03	2		0						0						0						0						0						0
2019-12-03	23	Southern	Volta	Ho Teaching Hospital	Regional	OK						2019-12-03	2		0						0						0						0						0						0
2019-12-03	23	Southern	Volta	Ho Teaching Hospital	Regional	OK						2019-12-03	2		0						0						0						0						0						0
2019-12-03	23	Southern	Volta	Ho Teaching Hospital	Regional	OK						2019-12-03	2		0						0						0						0						0						0
2019-12-03	23	Southern	Volta	Ho Teaching Hospital	Regional	OK						2019-12-03	2		0						0						0						0						0						0
2019-12-03	23	Southern	Volta	Ho Teaching Hospital	Regional	OK						2019-12-03	1		0						0						0						0						0						0
2019-12-03	23	Southern	Volta	Ho Teaching Hospital	Regional	OK						2019-12-03	1		0						0						0						0						0						0
2019-12-03	23	Southern	Volta	Ho Teaching Hospital	Regional	OK						2019-12-03	2		0						0						0						0						0						0
2019-12-03	23	Southern	Volta	Ho Teaching Hospital	Regional	OK						2019-12-03	2		0						0						0						0						0						0
2019-12-03	23	Southern	Volta	Ho Teaching Hospital	Regional	OK						2019-12-03	2		0						0						0						0						0						0
2019-12-03	23	Southern	Volta	Ho Teaching Hospital	Regional	OK						2019-12-03	2		0						0						0						0						0						0
2019-12-03	23	Southern	Volta	Ho Teaching Hospital	Regional	OK						2019-12-03	1		0						0						0						0						0						0
2019-12-03	23	Southern	Volta	Ho Teaching Hospital	Regional	OK						2019-12-03	2		0						0						0						0						0						0
2019-12-03	23	Southern	Volta	Ho Teaching Hospital	Regional	OK						2019-12-03	1		0						0						0						0						0						0
2019-12-03	23	Southern	Volta	Ho Teaching Hospital	Regional	OK						2019-12-03	1		0						0						0						0						0						0
2019-12-03	23	Southern	Volta	Ho Teaching Hospital	Regional	OK						2019-12-03	2		0						0						0						0						0						0
2019-12-03	23	Southern	Volta	Ho Teaching Hospital	Regional	OK						2019-12-03	1		0						0						1	3		0	1	1	0						0						0
2019-12-03	23	Southern	Volta	Ho Teaching Hospital	Regional	OK						2019-12-03	2		0						0						0						0						0						0
2019-12-03	23	Southern	Volta	Ho Teaching Hospital	Regional	OK						2019-12-03	1		0						0						0						0						0						0
2019-12-03	23	Southern	Volta	Ho Teaching Hospital	Regional	OK						2019-12-03	1		0						0						0						0						0						0
2019-12-03	23	Southern	Volta	Ho Teaching Hospital	Regional	OK						2019-12-03	2		0						0						0						0						0						0
2019-12-03	23	Southern	Volta	Ho Teaching Hospital	Regional	OK						2019-12-03	2		0						0						0						0						0						0
2019-12-03	23	Southern	Volta	Ho Teaching Hospital	Regional	OK						2019-12-03	2		0						0						0						0						0						0
2019-12-03	23	Southern	Volta	Ho Teaching Hospital	Regional	OK						2019-12-03	2		0						0						0						0						0						0
2019-12-03	1	Northern	Northern	Tamale teaching hospital	Tertiary	OK						2019-12-03	2		0						0						0						0						0						0
2019-12-03	1	Northern	Northern	Tamale teaching hospital	Tertiary	OK						2019-12-03	1		0						0						0						0						0						0
2019-12-03	1	Northern	Northern	Tamale teaching hospital	Tertiary	OK						2019-12-03	2		0						0						0						0						0						0
2019-12-03	1	Northern	Northern	Tamale teaching hospital	Tertiary	OK						2019-12-03	2		0						0						0						0						0						0
2019-12-03	1	Northern	Northern	Tamale teaching hospital	Tertiary	OK						2019-12-03	1		0						0						1	3		1	4	1	0						0						0
2019-12-03	1	Northern	Northern	Tamale teaching hospital	Tertiary	OK						2019-12-03	2		0						0						0						0						0						0
2019-12-03	1	Northern	Northern	Tamale teaching hospital	Tertiary	OK						2019-12-03	2		0						0						1	3		0	3	1	0						0						0
2019-12-03	1	Northern	Northern	Tamale teaching hospital	Tertiary	OK						2019-12-03	2		0						0						0						0						0						0
2019-12-03	1	Northern	Northern	Tamale teaching hospital	Tertiary	OK						2019-12-03	2		0						0						0						0						0						0
2019-12-03	1	Northern	Northern	Tamale teaching hospital	Tertiary	OK						2019-12-03	2		0						0						0						0						0						0
2019-12-03	1	Northern	Northern	Tamale teaching hospital	Tertiary	OK						2019-12-03	2		0						0						0						0						0						0
2019-12-03	1	Northern	Northern	Tamale teaching hospital	Tertiary	OK						2019-12-03	2		0						0						0						0						0						0
2019-12-03	1	Northern	Northern	Tamale teaching hospital	Tertiary	OK						2019-12-03	1		0						0						0						0						0						0
2019-12-03	1	Northern	Northern	Tamale teaching hospital	Tertiary	OK						2019-12-03	2		0						0						0						0						0						0
2019-12-03	1	Northern	Northern	Tamale teaching hospital	Tertiary	OK						2019-12-03	2		0						0						0						0						0						0
2019-12-03	1	Northern	Northern	Tamale teaching hospital	Tertiary	OK						2019-12-03	2		0						0						0						0						0						0
2019-12-03	1	Northern	Northern	Tamale teaching hospital	Tertiary	OK						2019-12-03	2		0						0						0						0						0						1	3		1	1
2019-12-03	1	Northern	Northern	Tamale teaching hospital	Tertiary	OK						2019-12-03	2		0						0						0						0						0						0
2019-12-03	1	Northern	Northern	Tamale teaching hospital	Tertiary	OK						2019-12-03	1		0						0						0						0						0						0
2019-12-03	1	Northern	Northern	Tamale teaching hospital	Tertiary	OK						2019-12-03	2		0						0						0						0						0						0
2019-12-03	1	Northern	Northern	Tamale teaching hospital	Tertiary	OK						2019-12-03	2		0						0						0						0						0						1	3		1	1
2019-12-03	1	Northern	Northern	Tamale teaching hospital	Tertiary	OK						2019-12-03	1		0						0						0						0						0						0
2019-12-03	1	Northern	Northern	Tamale teaching hospital	Tertiary	OK						2019-12-03	2		0						0						1	3		1	1	1	0						0						0
2019-12-03	1	Northern	Northern	Tamale teaching hospital	Tertiary	OK						2019-12-03	2		0						0						0						0						0						0
2019-12-03	1	Northern	Northern	Tamale teaching hospital	Tertiary	OK						2019-12-03	2		0						1	3		1	1	1	0						0						0						0
2019-12-03	1	Northern	Northern	Tamale teaching hospital	Tertiary	OK						2019-12-03	1		0						1	3		0	1	1	0						0						0						0
2019-12-03	1	Northern	Northern	Tamale teaching hospital	Tertiary	OK						2019-12-03	2		0						0						0						0						0						0
2019-12-03	23	Southern	Volta	Ho Teaching Hospital	Regional	OK						2019-12-03	1		0						0						0						0						0						0
2019-12-03	23	Southern	Volta	Ho Teaching Hospital	Regional	OK						2019-12-03	2		0						0						0						0						0						0
2019-12-03	23	Southern	Volta	Ho Teaching Hospital	Regional	OK						2019-12-03	2		0						0						0						0						0						0
2019-12-03	23	Southern	Volta	Ho Teaching Hospital	Regional	OK						2019-12-03	2		0						0						0						0						0						0
2019-12-03	23	Southern	Volta	Ho Teaching Hospital	Regional	OK						2019-12-03	2		0						0						0						0						0						0
2019-12-03	23	Southern	Volta	Ho Teaching Hospital	Regional	OK						2019-12-03	1		0						0						0						0						0						0
2019-12-03	23	Southern	Volta	Ho Teaching Hospital	Regional	OK						2019-12-03	1		0						0						0						0						0						0
2019-12-03	23	Southern	Volta	Ho Teaching Hospital	Regional	OK						2019-12-03	1		0						0						0						0						0						0
2019-12-03	23	Southern	Volta	Ho Teaching Hospital	Regional	OK						2019-12-03	2		0						0						0						0						0						0
2019-12-03	23	Southern	Volta	Ho Teaching Hospital	Regional	OK						2019-12-03	2		0						0						0						0						0						0
2019-12-03	23	Southern	Volta	Ho Teaching Hospital	Regional	OK						2019-12-03	2		0						0						0						0						0						0
2019-12-03	23	Southern	Volta	Ho Teaching Hospital	Regional	OK						2019-12-03	1		0						0						0						1	3		0	1	1	0						0
2019-12-03	23	Southern	Volta	Ho Teaching Hospital	Regional	OK						2019-12-03	2		0						0						0						0						0						0
2019-12-03	23	Southern	Volta	Ho Teaching Hospital	Regional	OK						2019-12-03	2		0						0						0						0						0						0
2019-12-03	23	Southern	Volta	Ho Teaching Hospital	Regional	OK						2019-12-03	2		0						0						0						0						0						0
2019-12-03	23	Southern	Volta	Ho Teaching Hospital	Regional	OK						2019-12-03	2		0						0						0						0						0						0
2019-12-03	23	Southern	Volta	Ho Teaching Hospital	Regional	OK						2019-12-03	2		0						0						0						0						0						0
2019-12-03	23	Southern	Volta	Ho Teaching Hospital	Regional	OK						2019-12-03	1		0						0						0						0						0						0
2019-12-03	23	Southern	Volta	Ho Teaching Hospital	Regional	OK						2019-12-03	2		0						0						0						0						0						0
2019-12-03	23	Southern	Volta	Ho Teaching Hospital	Regional	OK						2019-12-03	2		0						0						0						0						0						0
2019-12-03	23	Southern	Volta	Ho Teaching Hospital	Regional	OK						2019-12-03	1		0						0						0						0						0						0
2019-12-03	23	Southern	Volta	Ho Teaching Hospital	Regional	OK						2019-12-03	2		0						0						0						0						0						0
2019-12-03	23	Southern	Volta	Ho Teaching Hospital	Regional	OK						2019-12-03	2		0						0						0						0						0						0
2019-12-03	23	Southern	Volta	Ho Teaching Hospital	Regional	OK						2019-12-03	2		0						0						0						0						0						0
2019-12-03	23	Southern	Volta	Ho Teaching Hospital	Regional	OK						2019-12-03	2		0						0						0						0						0						0
2019-12-03	23	Southern	Volta	Ho Teaching Hospital	Regional	OK						2019-12-03	1		0						0						0						0						0						0
2019-12-03	23	Southern	Volta	Ho Teaching Hospital	Regional	OK						2019-12-03	2		0						0						0						0						0						0
2019-12-03	23	Southern	Volta	Ho Teaching Hospital	Regional	OK						2019-12-03	2		0						0						0						0						0						0
2019-12-03	23	Southern	Volta	Ho Teaching Hospital	Regional	OK						2019-12-03	2		0						0						0						0						0						0
2019-12-02	23	Southern	Volta	Ho Teaching Hospital	Regional	OK						2019-12-02	2		0						0						0						0						0						0
2019-12-02	23	Southern	Volta	Ho Teaching Hospital	Regional	OK						2019-12-02	2		0						0						0						0						0						0
2019-12-02	23	Southern	Volta	Ho Teaching Hospital	Regional	OK						2019-12-02	2		1	4		0	1	1	0						0						0						0						0
2019-12-02	23	Southern	Volta	Ho Teaching Hospital	Regional	OK						2019-12-02	2		0						0						0						0						0						0
2019-12-02	23	Southern	Volta	Ho Teaching Hospital	Regional	OK						2019-12-02	2		0						0						0						0						1	3		0	1	1	0
2019-12-02	23	Southern	Volta	Ho Teaching Hospital	Regional	OK						2019-12-02	1		0						0						0						0						0						0
2019-12-02	23	Southern	Volta	Ho Teaching Hospital	Regional	OK						2019-12-02	2		0						0						0						0						0						0
2019-12-02	23	Southern	Volta	Ho Teaching Hospital	Regional	OK						2019-12-02	2		0						0						0						0						0						0
2019-12-02	23	Southern	Volta	Ho Teaching Hospital	Regional	OK						2019-12-02	1		0						0						0						0						0						0
2019-12-02	23	Southern	Volta	Ho Teaching Hospital	Regional	OK						2019-12-02	2		0						0						0						0						0						0
2019-12-02	23	Southern	Volta	Ho Teaching Hospital	Regional	OK						2019-12-02	1		0						0						0						0						0						0
2019-12-02	23	Southern	Volta	Ho Teaching Hospital	Regional	OK						2019-12-02	2		0						0						0						0						0						0
2019-12-02	23	Southern	Volta	Ho Teaching Hospital	Regional	OK						2019-12-02	1		0						0						0						0						0						1	2		0	1
2019-12-02	23	Southern	Volta	Ho Teaching Hospital	Regional	OK						2019-12-02	1		0						0						0						0						0						0
2019-12-02	23	Southern	Volta	Ho Teaching Hospital	Regional	OK						2019-12-02	1		0						0						0						0						0						0
2019-12-02	23	Southern	Volta	Ho Teaching Hospital	Regional	OK						2019-12-02	2		0						0						0						0						0						0
2019-12-02	23	Southern	Volta	Ho Teaching Hospital	Regional	OK						2019-12-02	1		0						0						0						0						0						0
2019-12-03	26	Southern	Volta	Hohoe Municipal District hospital	District	OK						2019-12-03	2		0						0						0						0						0						0
2019-12-03	26	Southern	Volta	Hohoe Municipal District hospital	District	OK						2019-12-03	1		0						0						0						0						0						0
2019-12-03	26	Southern	Volta	Hohoe Municipal District hospital	District	OK						2019-12-03	1		0						0						0						0						0						0
2019-12-03	26	Southern	Volta	Hohoe Municipal District hospital	District	OK						2019-12-03	2		0						0						0						0						0						0
2019-12-03	26	Southern	Volta	Hohoe Municipal District hospital	District	OK						2019-12-03	2		0						0						0						0						0						0
2019-12-02	23	Southern	Volta	Ho Teaching Hospital	Regional	OK						2019-12-02	1		0						0						0						0						0						0
2019-12-02	23	Southern	Volta	Ho Teaching Hospital	Regional	OK						2019-12-02	1		0						0						0						0						0						0
2019-12-02	23	Southern	Volta	Ho Teaching Hospital	Regional	OK						2019-12-02	2		0						0						0						0						0						0
2019-12-02	23	Southern	Volta	Ho Teaching Hospital	Regional	OK						2019-12-02	2		0						0						0						0						0						0
2019-12-02	23	Southern	Volta	Ho Teaching Hospital	Regional	OK						2019-12-02	2		0						0						0						0						0						0
2019-12-02	1	Northern	Northern	Tamale teaching hospital	Tertiary	OK						2019-12-02	2		0						0						0						0						0						0
2019-12-02	1	Northern	Northern	Tamale teaching hospital	Tertiary	OK						2019-12-02	2		0						0						0						0						0						0
2019-12-02	1	Northern	Northern	Tamale teaching hospital	Tertiary	OK						2019-12-02	1		0						0						0						0						0						0
2019-12-02	1	Northern	Northern	Tamale teaching hospital	Tertiary	OK						2019-12-02	2		0						0						0						1	3		0	3	1	1	2		0	2	1	0
2019-12-02	1	Northern	Northern	Tamale teaching hospital	Tertiary	OK						2019-12-02	2		0						0						0						0						0						1	3		0	1
2019-12-02	1	Northern	Northern	Tamale teaching hospital	Tertiary	OK						2019-12-02	2		0						1	2		0	2	1	0						0						0						0
2019-12-02	1	Northern	Northern	Tamale teaching hospital	Tertiary	OK						2019-12-02	2		0						0						0						0						0						0
2019-12-02	1	Northern	Northern	Tamale teaching hospital	Tertiary	OK						2019-12-02	1		0						0						0						0						0						0
2019-12-02	1	Northern	Northern	Tamale teaching hospital	Tertiary	OK						2019-12-02	2		0						0						0						0						0						0
2019-12-02	1	Northern	Northern	Tamale teaching hospital	Tertiary	OK						2019-12-02	2		1	3		0	3	1	0						0						0						0						0
2019-12-02	1	Northern	Northern	Tamale teaching hospital	Tertiary	OK						2019-12-02	2		0						0						0						0						0						0
2019-12-02	10	Northern	Upper West	Funsi Health Centre	Health Center	OK						2019-12-02	1		0						0						0						0						0						0
2019-12-02	1	Northern	Northern	Tamale teaching hospital	Tertiary	OK						2019-12-02	2		0						0						0						0						0						0
2019-12-02	1	Northern	Northern	Tamale teaching hospital	Tertiary	OK						2019-12-02	2		0						0						0						0						1	3		0	1	1	0
2019-12-02	1	Northern	Northern	Tamale teaching hospital	Tertiary	OK						2019-12-02	2		0						0						0						0						0						0
2019-12-02	1	Northern	Northern	Tamale teaching hospital	Tertiary	OK						2019-12-02	2		0						0						0						0						0						0
2019-12-02	1	Northern	Northern	Tamale teaching hospital	Tertiary	OK						2019-12-02	2		0						0						0						0						0						0
2019-12-02	24	Southern	Central	Bawjuise polyclinic	District	OK						2019-12-02	2		0						0						0						0						0						0
2019-12-02	21	Southern	Greater Accra	Korle Bu Teaching Hospital	Tertiary	OK						2019-12-02	2		1	3		1	1	1	0						0						0						0						0
2019-12-02	21	Southern	Greater Accra	Korle Bu Teaching Hospital	Tertiary	OK						2019-12-02	2		0						0						0						0						0						0
2019-12-02	21	Southern	Greater Accra	Korle Bu Teaching Hospital	Tertiary	OK						2019-12-02	2		0						0						0						0						0						0
2019-12-02	21	Southern	Greater Accra	Korle Bu Teaching Hospital	Tertiary	OK						2019-12-02	2		0						0						0						0						0						0
2019-12-02	21	Southern	Greater Accra	Korle Bu Teaching Hospital	Tertiary	OK						2019-12-02	1		0						0						0						0						0						0
2019-12-02	21	Southern	Greater Accra	Korle Bu Teaching Hospital	Tertiary	OK						2019-12-02	2		0						0						0						0						0						0
2019-12-02	21	Southern	Greater Accra	Korle Bu Teaching Hospital	Tertiary	OK						2019-12-02	2		0						0						0						0						0						0
2019-12-02	21	Southern	Greater Accra	Korle Bu Teaching Hospital	Tertiary	OK						2019-12-02	2		0						0						0						0						0						0
2019-12-02	21	Southern	Greater Accra	Korle Bu Teaching Hospital	Tertiary	OK						2019-12-02	1		0						0						0						0						0						0
2019-12-02	21	Southern	Greater Accra	Korle Bu Teaching Hospital	Tertiary	OK						2019-12-02	2		0						0						0						0						0						0
2019-12-02	21	Southern	Greater Accra	Korle Bu Teaching Hospital	Tertiary	OK						2019-12-02	2		0						0						0						0						0						0
2019-12-02	21	Southern	Greater Accra	Korle Bu Teaching Hospital	Tertiary	OK						2019-12-02	2		0						0						0						0						0						0
2019-12-02	21	Southern	Greater Accra	Korle Bu Teaching Hospital	Tertiary	OK						2019-12-02	2		0						0						0						0						0						0
2019-12-02	21	Southern	Greater Accra	Korle Bu Teaching Hospital	Tertiary	OK						2019-12-02	2		0						0						0						0						0						0
2019-12-02	21	Southern	Greater Accra	Korle Bu Teaching Hospital	Tertiary	OK						2019-12-02	1		0						0						0						0						0						0
2019-12-02	21	Southern	Greater Accra	Korle Bu Teaching Hospital	Tertiary	OK						2019-12-02	2		0						0						0						0						0						0
2019-12-02	21	Southern	Greater Accra	Korle Bu Teaching Hospital	Tertiary	OK						2019-12-02	2		0						0						0						0						0						0
2019-12-02	21	Southern	Greater Accra	Korle Bu Teaching Hospital	Tertiary	OK						2019-12-02	2		0						0						0						0						0						0
2019-12-02	21	Southern	Greater Accra	Korle Bu Teaching Hospital	Tertiary	OK						2019-12-02	2		0						0						0						0						0						0
2019-12-02	21	Southern	Greater Accra	Korle Bu Teaching Hospital	Tertiary	OK						2019-12-02	1		0						0						0						0						0						1	3		0	1
2019-12-02	21	Southern	Greater Accra	Korle Bu Teaching Hospital	Tertiary	OK						2019-12-02	2		0						0						0						0						0						0
2019-12-02	21	Southern	Greater Accra	Korle Bu Teaching Hospital	Tertiary	OK						2019-12-02	2		0						0						0						0						0						0
2019-12-02	21	Southern	Greater Accra	Korle Bu Teaching Hospital	Tertiary	OK						2019-12-02	1		0						0						0						0						0						0
2019-12-02	21	Southern	Greater Accra	Korle Bu Teaching Hospital	Tertiary	OK						2019-12-02	2		0						0						0						0						0						0
2019-12-02	21	Southern	Greater Accra	Korle Bu Teaching Hospital	Tertiary	OK						2019-12-02	2		1	3		1	1	1	0						0						0						0						0
2019-12-02	21	Southern	Greater Accra	Korle Bu Teaching Hospital	Tertiary	OK						2019-12-02	2		0						0						0						0						0						0
2019-12-02	21	Southern	Greater Accra	Korle Bu Teaching Hospital	Tertiary	OK						2019-12-02	1		0						0						0						0						0						0
2019-12-02	21	Southern	Greater Accra	Korle Bu Teaching Hospital	Tertiary	OK						2019-12-02	1		0						0						1	3		0	2	1	0						0						0
2019-12-02	21	Southern	Greater Accra	Korle Bu Teaching Hospital	Tertiary	OK						2019-12-02	1		0						0						0						0						0						0
2019-12-02	21	Southern	Greater Accra	Korle Bu Teaching Hospital	Tertiary	OK						2019-12-02	2		0						0						0						0						0						0
2019-12-02	21	Southern	Greater Accra	Korle Bu Teaching Hospital	Tertiary	OK						2019-12-02	1		0						0						0						0						0						0
2019-12-02	21	Southern	Greater Accra	Korle Bu Teaching Hospital	Tertiary	OK						2019-12-02	2		0						0						0						0						0						0
2019-12-02	21	Southern	Greater Accra	Korle Bu Teaching Hospital	Tertiary	OK						2019-12-02	2		0						1	3		1	1	1	0						0						0						0
2019-12-02	21	Southern	Greater Accra	Korle Bu Teaching Hospital	Tertiary	OK						2019-12-02	2		0						0						0						0						0						0
2019-12-02	21	Southern	Greater Accra	Korle Bu Teaching Hospital	Tertiary	OK						2019-12-02	1		0						0						0						0						0						0
2019-12-02	21	Southern	Greater Accra	Korle Bu Teaching Hospital	Tertiary	OK						2019-12-02	2		0						0						0						0						0						0
2019-12-02	21	Southern	Greater Accra	Korle Bu Teaching Hospital	Tertiary	OK						2019-12-02	2		0						0						0						0						0						1	3		0	1
2019-12-02	21	Southern	Greater Accra	Korle Bu Teaching Hospital	Tertiary	OK						2019-12-02	2		0						0						0						0						0						0
2019-12-02	21	Southern	Greater Accra	Korle Bu Teaching Hospital	Tertiary	OK						2019-12-02	1		0						0						0						0						0						0
2019-12-02	1	Northern	Northern	Tamale teaching hospital	Tertiary	OK						2019-12-02	1		0						0						0						0						0						0
2019-12-02	1	Northern	Northern	Tamale teaching hospital	Tertiary	OK						2019-12-02	2		0						0						0						0						0						0
2019-11-29	1	Northern	Northern	Tamale teaching hospital	Tertiary	OK						2019-11-29	2		0						0						0						0						0						0
2019-11-29	1	Northern	Northern	Tamale teaching hospital	Tertiary	OK						2019-11-29	2		0						0						1	2		0	3	1	0						0						0
2019-11-29	1	Northern	Northern	Tamale teaching hospital	Tertiary	OK						2019-11-29	2		1	3		0	1	1	0						0						0						0						0
2019-11-29	1	Northern	Northern	Tamale teaching hospital	Tertiary	OK						2019-11-29	2		0						0						0						0						0						0
2019-11-29	1	Northern	Northern	Tamale teaching hospital	Tertiary	OK						2019-11-29	2		0						0						0						0						0						0
2019-11-29	1	Northern	Northern	Tamale teaching hospital	Tertiary	OK						2019-11-29	2		0						0						0						0						0						0
2019-11-29	1	Northern	Northern	Tamale teaching hospital	Tertiary	OK						2019-11-29	1		0						0						0						0						0						0
2019-11-29	1	Northern	Northern	Tamale teaching hospital	Tertiary	OK						2019-11-29	2		0						0						0						0						0						0
2019-11-29	1	Northern	Northern	Tamale teaching hospital	Tertiary	OK						2019-11-29	2		0						0						0						0						0						0
2019-11-29	1	Northern	Northern	Tamale teaching hospital	Tertiary	OK						2019-11-29	2		0						0						0						0						0						0
2019-11-29	1	Northern	Northern	Tamale teaching hospital	Tertiary	OK						2019-11-29	2		0						1	3		0	3	1	0						0						0						0
2019-11-29	1	Northern	Northern	Tamale teaching hospital	Tertiary	OK						2019-11-29	2		0						0						0						0						0						0
2019-11-29	1	Northern	Northern	Tamale teaching hospital	Tertiary	OK						2019-11-29	1		0						0						0						0						0						0
2019-11-29	4	Northern	Northern	Yendi District hospital	District	OK						2019-11-29	1		0						0						1	2		0	3	1	0						0						0
2019-11-29	1	Northern	Northern	Tamale teaching hospital	Tertiary	OK						2019-11-29	2		0						0						0						1	3		1	1	1	0						0
2019-11-29	1	Northern	Northern	Tamale teaching hospital	Tertiary	OK						2019-11-29	2		0						0						0						0						0						0
2019-11-29	23	Southern	Volta	Ho Teaching Hospital	Regional	OK						2019-11-29	2		0						0						0						0						0						0
2019-11-29	23	Southern	Volta	Ho Teaching Hospital	Regional	OK						2019-11-29	2		0						0						0						0						0						0
2019-11-29	23	Southern	Volta	Ho Teaching Hospital	Regional	OK						2019-11-29	2		0						0						0						0						0						0
2019-11-29	23	Southern	Volta	Ho Teaching Hospital	Regional	OK						2019-11-29	1		0						0						0						0						0						0
2019-11-29	23	Southern	Volta	Ho Teaching Hospital	Regional	OK						2019-11-29	1		0						0						0						0						0						0
2019-11-29	23	Southern	Volta	Ho Teaching Hospital	Regional	OK						2019-11-29	1		0						0						0						1	3		0	1	1	0						0
2019-11-29	23	Southern	Volta	Ho Teaching Hospital	Regional	OK						2019-11-29	2		0						0						0						0						0						0
2019-11-29	23	Southern	Volta	Ho Teaching Hospital	Regional	OK						2019-11-29	2		0						0						0						0						0						0
2019-11-29	23	Southern	Volta	Ho Teaching Hospital	Regional	OK						2019-11-29	2		0						0						0						0						0						0
2019-11-29	23	Southern	Volta	Ho Teaching Hospital	Regional	OK						2019-11-29	2		0						0						0						0						0						0
2019-11-29	23	Southern	Volta	Ho Teaching Hospital	Regional	OK						2019-11-29	1		0						0						0						0						0						0
2019-11-29	23	Southern	Volta	Ho Teaching Hospital	Regional	OK						2019-11-29	2		0						0						0						0						0						0
2019-11-29	23	Southern	Volta	Ho Teaching Hospital	Regional	OK						2019-11-29	2		0						0						0						0						0						0
2019-11-29	23	Southern	Volta	Ho Teaching Hospital	Regional	OK						2019-11-29	2		0						0						0						0						0						0
2019-11-29	23	Southern	Volta	Ho Teaching Hospital	Regional	OK						2019-11-29	2		1	2		0	1	1	0						0						0						0						0
2019-11-29	23	Southern	Volta	Ho Teaching Hospital	Regional	OK						2019-11-29	1		0						0						0						0						0						0
2019-11-29	23	Southern	Volta	Ho Teaching Hospital	Regional	OK						2019-11-29	2		0						0						0						0						0						0
2019-11-29	23	Southern	Volta	Ho Teaching Hospital	Regional	OK						2019-11-29	2		0						0						0						0						0						0
2019-11-29	23	Southern	Volta	Ho Teaching Hospital	Regional	OK						2019-11-29	2		0						0						0						0						0						0
2019-11-29	23	Southern	Volta	Ho Teaching Hospital	Regional	OK						2019-11-29	1		0						0						0						0						0						0
2019-11-29	23	Southern	Volta	Ho Teaching Hospital	Regional	OK						2019-11-29	2		0						0						0						0						0						0
2019-11-29	23	Southern	Volta	Ho Teaching Hospital	Regional	OK						2019-11-29	2		0						0						0						0						0						0
2019-11-29	23	Southern	Volta	Ho Teaching Hospital	Regional	OK						2019-11-29	1		0						0						0						0						0						1	3		1	1
2019-11-29	23	Southern	Volta	Ho Teaching Hospital	Regional	OK						2019-11-29	2		0						0						0						0						0						0
2019-11-29	23	Southern	Volta	Ho Teaching Hospital	Regional	OK						2019-11-29	2		0						0						0						0						0						0
2019-11-29	23	Southern	Volta	Ho Teaching Hospital	Regional	OK						2019-11-29	2		0						0						0						0						0						0
2019-11-28	22	Southern	Eastern	Eastern Regional Hospital	Regional	OK						2019-11-28	1		0						0						0						0						0						0
2019-11-28	22	Southern	Eastern	Eastern Regional Hospital	Regional	OK						2019-11-28	1		0						0						0						0						0						0
2019-11-28	22	Southern	Eastern	Eastern Regional Hospital	Regional	OK						2019-11-28	2		0						0						0						0						0						0
2019-11-28	22	Southern	Eastern	Eastern Regional Hospital	Regional	OK						2019-11-28	2		0						0						0						0						0						1	2		0	2
2019-11-28	22	Southern	Eastern	Eastern Regional Hospital	Regional	OK						2019-11-28	2		0						0						0						0						0						0
2019-11-28	22	Southern	Eastern	Eastern Regional Hospital	Regional	OK						2019-11-28	1		0						0						0						0						0						0
2019-11-28	22	Southern	Eastern	Eastern Regional Hospital	Regional	OK						2019-11-28	2		0						0						0						0						0						0
2019-11-28	22	Southern	Eastern	Eastern Regional Hospital	Regional	OK						2019-11-28	1		0						0						0						0						0						0
2019-11-28	22	Southern	Eastern	Eastern Regional Hospital	Regional	OK						2019-11-28	2		0						0						0						0						0						0
2019-11-28	22	Southern	Eastern	Eastern Regional Hospital	Regional	OK						2019-11-28	2		0						0						0						0						0						0
2019-11-28	22	Southern	Eastern	Eastern Regional Hospital	Regional	OK						2019-11-28	2		0						0						0						0						0						0
2019-11-28	22	Southern	Eastern	Eastern Regional Hospital	Regional	OK						2019-11-28	1		0						0						0						0						0						0
2019-11-28	22	Southern	Eastern	Eastern Regional Hospital	Regional	OK						2019-11-28	2		0						0						0						0						0						0
2019-11-28	22	Southern	Eastern	Eastern Regional Hospital	Regional	OK						2019-11-28	2		0						0						0						0						0						0
2019-11-28	22	Southern	Eastern	Eastern Regional Hospital	Regional	OK						2019-11-28	2		0						0						0						0						0						0
2019-11-28	22	Southern	Eastern	Eastern Regional Hospital	Regional	OK						2019-11-28	1		0						0						0						0						0						0
2019-11-28	22	Southern	Eastern	Eastern Regional Hospital	Regional	OK						2019-11-28	2		0						0						0						0						0						0
2019-11-28	22	Southern	Eastern	Eastern Regional Hospital	Regional	OK						2019-11-28	2		0						0						0						0						0						0
2019-11-28	22	Southern	Eastern	Eastern Regional Hospital	Regional	OK						2019-11-28	2		0						0						0						0						0						0
2019-11-28	22	Southern	Eastern	Eastern Regional Hospital	Regional	OK						2019-11-28	2		0						0						0						0						0						0
2019-11-28	22	Southern	Eastern	Eastern Regional Hospital	Regional	OK						2019-11-28	2		0						0						0						0						0						0
2019-11-28	22	Southern	Eastern	Eastern Regional Hospital	Regional	OK						2019-11-28	2		0						0						0						0						0						0
2019-11-28	22	Southern	Eastern	Eastern Regional Hospital	Regional	OK						2019-11-28	2		0						0						0						0						0						0
2019-11-28	22	Southern	Eastern	Eastern Regional Hospital	Regional	OK						2019-11-28	2		0						0						0						0						0						0
2019-11-28	22	Southern	Eastern	Eastern Regional Hospital	Regional	OK						2019-11-28	2		0						0						0						0						0						0
2019-11-28	22	Southern	Eastern	Eastern Regional Hospital	Regional	OK						2019-11-28	2		0						0						0						0						0						0
2019-11-28	22	Southern	Eastern	Eastern Regional Hospital	Regional	OK						2019-11-28	1		0						0						0						0						0						0
2019-11-28	22	Southern	Eastern	Eastern Regional Hospital	Regional	OK						2019-11-28	1		0						0						0						0						1	2		0	1	1	0
2019-11-28	22	Southern	Eastern	Eastern Regional Hospital	Regional	OK						2019-11-28	2		0						0						0						0						0						0
2019-11-28	22	Southern	Eastern	Eastern Regional Hospital	Regional	OK						2019-11-28	2		0						0						0						0						0						0
2019-11-28	22	Southern	Eastern	Eastern Regional Hospital	Regional	OK						2019-11-28	2		0						0						0						0						0						0
2019-11-28	22	Southern	Eastern	Eastern Regional Hospital	Regional	OK						2019-11-28	2		0						0						0						0						0						0
2019-11-28	22	Southern	Eastern	Eastern Regional Hospital	Regional	OK						2019-11-28	2		0						0						0						0						0						1	2		0	2
2019-11-28	22	Southern	Eastern	Eastern Regional Hospital	Regional	OK						2019-11-28	2		0						0						0						0						0						0
2019-11-28	22	Southern	Eastern	Eastern Regional Hospital	Regional	OK						2019-11-28	1		0						0						0						1	2		0	2	1	0						0
2019-11-28	22	Southern	Eastern	Eastern Regional Hospital	Regional	OK						2019-11-28	2		0						0						0						0						0						0
2019-11-28	22	Southern	Eastern	Eastern Regional Hospital	Regional	OK						2019-11-28	1		0						0						0						0						0						0
2019-11-28	22	Southern	Eastern	Eastern Regional Hospital	Regional	OK						2019-11-28	2		0						0						0						0						0						0
2019-11-28	22	Southern	Eastern	Eastern Regional Hospital	Regional	OK						2019-11-28	1		0						0						0						0						0						0
2019-11-28	22	Southern	Eastern	Eastern Regional Hospital	Regional	OK						2019-11-28	1		0						0						0						0						0						0
2019-11-28	22	Southern	Eastern	Eastern Regional Hospital	Regional	OK						2019-11-28	2		0						0						0						0						1	2		0	2	1	0
2019-11-28	22	Southern	Eastern	Eastern Regional Hospital	Regional	OK						2019-11-28	2		0						0						0						0						0						0
2019-11-28	22	Southern	Eastern	Eastern Regional Hospital	Regional	OK						2019-11-28	1		0						0						0						0						0						0
2019-11-29	21	Southern	Greater Accra	Korle Bu Teaching Hospital	Tertiary	OK						2019-11-29	1		0						0						0						0						0						0
2019-11-29	21	Southern	Greater Accra	Korle Bu Teaching Hospital	Tertiary	OK						2019-11-29	1		0						1	3		1	1	1	0						0						0						0
2019-11-29	21	Southern	Greater Accra	Korle Bu Teaching Hospital	Tertiary	OK						2019-11-29	2		0						0						0						0						0						0
2019-11-29	21	Southern	Greater Accra	Korle Bu Teaching Hospital	Tertiary	OK						2019-11-29	1		0						0						0						0						0						0
2019-11-29	21	Southern	Greater Accra	Korle Bu Teaching Hospital	Tertiary	OK						2019-11-29	1		0						0						0						0						0						0
2019-11-29	21	Southern	Greater Accra	Korle Bu Teaching Hospital	Tertiary	OK						2019-11-29	2		0						0						0						0						1	3		1	1	1	0
2019-11-29	21	Southern	Greater Accra	Korle Bu Teaching Hospital	Tertiary	OK						2019-11-29	1		0						0						0						0						0						0
2019-11-29	21	Southern	Greater Accra	Korle Bu Teaching Hospital	Tertiary	OK						2019-11-29	2		0						0						0						0						0						0
2019-11-29	21	Southern	Greater Accra	Korle Bu Teaching Hospital	Tertiary	OK						2019-11-29	2		0						0						0						0						0						0
2019-11-29	21	Southern	Greater Accra	Korle Bu Teaching Hospital	Tertiary	OK						2019-11-29	2		0						0						0						0						0						0
2019-11-29	21	Southern	Greater Accra	Korle Bu Teaching Hospital	Tertiary	OK						2019-11-29	1		0						0						0						0						0						0
2019-11-29	21	Southern	Greater Accra	Korle Bu Teaching Hospital	Tertiary	OK						2019-11-29	1		0						0						0						0						0						0
2019-11-29	21	Southern	Greater Accra	Korle Bu Teaching Hospital	Tertiary	OK						2019-11-29	2		0						0						0						0						0						0
2019-11-29	21	Southern	Greater Accra	Korle Bu Teaching Hospital	Tertiary	OK						2019-11-29	2		0						0						0						0						0						0
2019-11-29	21	Southern	Greater Accra	Korle Bu Teaching Hospital	Tertiary	OK						2019-11-29	2		0						0						0						0						0						0
2019-11-29	21	Southern	Greater Accra	Korle Bu Teaching Hospital	Tertiary	OK						2019-11-29	2		0						0						0						0						0						0
2019-11-29	21	Southern	Greater Accra	Korle Bu Teaching Hospital	Tertiary	OK						2019-11-29	1		0						0						0						0						0						0
2019-11-29	21	Southern	Greater Accra	Korle Bu Teaching Hospital	Tertiary	OK						2019-11-29	1		0						0						0						0						0						0
2019-11-29	21	Southern	Greater Accra	Korle Bu Teaching Hospital	Tertiary	OK						2019-11-29	2		0						0						0						0						0						0
2019-11-29	21	Southern	Greater Accra	Korle Bu Teaching Hospital	Tertiary	OK						2019-11-29	1		0						0						0						0						0						0
2019-11-29	21	Southern	Greater Accra	Korle Bu Teaching Hospital	Tertiary	OK						2019-11-29	2		0						0						0						0						0						0
2019-11-29	21	Southern	Greater Accra	Korle Bu Teaching Hospital	Tertiary	OK						2019-11-29	2		0						0						0						0						0						0
2019-11-29	21	Southern	Greater Accra	Korle Bu Teaching Hospital	Tertiary	OK						2019-11-29	1		0						0						0						0						0						0
2019-11-29	21	Southern	Greater Accra	Korle Bu Teaching Hospital	Tertiary	OK						2019-11-29	2		0						0						0						0						0						0
2019-11-29	21	Southern	Greater Accra	Korle Bu Teaching Hospital	Tertiary	OK						2019-11-29	2		0						0						0						0						0						0
2019-11-29	21	Southern	Greater Accra	Korle Bu Teaching Hospital	Tertiary	OK						2019-11-29	2		0						0						0						0						0						0
2019-11-29	21	Southern	Greater Accra	Korle Bu Teaching Hospital	Tertiary	OK						2019-11-29	2		0						0						0						0						0						0
2019-11-29	21	Southern	Greater Accra	Korle Bu Teaching Hospital	Tertiary	OK						2019-11-29	2		0						0						0						0						0						0
2019-11-29	21	Southern	Greater Accra	Korle Bu Teaching Hospital	Tertiary	OK						2019-11-29	2		0						0						0						0						0						0
2019-11-29	21	Southern	Greater Accra	Korle Bu Teaching Hospital	Tertiary	OK						2019-11-29	2		0						0						0						0						0						0
2019-11-29	21	Southern	Greater Accra	Korle Bu Teaching Hospital	Tertiary	OK						2019-11-29	1		0						0						0						0						0						1	3		0	1
2019-11-29	21	Southern	Greater Accra	Korle Bu Teaching Hospital	Tertiary	OK						2019-11-29	2		0						0						0						0						0						0
2019-11-29	21	Southern	Greater Accra	Korle Bu Teaching Hospital	Tertiary	OK						2019-11-29	2		0						0						0						0						0						0
2019-11-29	21	Southern	Greater Accra	Korle Bu Teaching Hospital	Tertiary	OK						2019-11-29	2		0						0						0						0						0						0
2019-11-29	21	Southern	Greater Accra	Korle Bu Teaching Hospital	Tertiary	OK						2019-11-29	1		0						0						0						0						0						0
2019-11-29	21	Southern	Greater Accra	Korle Bu Teaching Hospital	Tertiary	OK						2019-11-29	2		0						1	3		1	1	1	0						0						0						0
2019-11-29	21	Southern	Greater Accra	Korle Bu Teaching Hospital	Tertiary	OK						2019-11-29	2		0						1	2		0	1	1	1	3		0	1	1	0						0						0
2019-11-29	21	Southern	Greater Accra	Korle Bu Teaching Hospital	Tertiary	OK						2019-11-29	1		0						0						0						0						0						0
2019-11-29	21	Southern	Greater Accra	Korle Bu Teaching Hospital	Tertiary	OK						2019-11-29	2		0						0						0						0						0						0
2019-11-29	21	Southern	Greater Accra	Korle Bu Teaching Hospital	Tertiary	OK						2019-11-29	2		1	3		1	2	1	0						0						0						0						0
2019-11-29	21	Southern	Greater Accra	Korle Bu Teaching Hospital	Tertiary	OK						2019-11-29	1		0						0						0						0						0						0
2019-11-29	21	Southern	Greater Accra	Korle Bu Teaching Hospital	Tertiary	OK						2019-11-29	1		0						0						0						0						0						0
2019-11-29	21	Southern	Greater Accra	Korle Bu Teaching Hospital	Tertiary	OK						2019-11-29	1		0						0						0						0						0						0
2019-11-29	21	Southern	Greater Accra	Korle Bu Teaching Hospital	Tertiary	OK						2019-11-29	2		0						0						0						0						0						0
2019-11-29	21	Southern	Greater Accra	Korle Bu Teaching Hospital	Tertiary	OK						2019-11-29	1		1	2		0	2	1	0						0						0						0						0
2019-11-29	21	Southern	Greater Accra	Korle Bu Teaching Hospital	Tertiary	OK						2019-11-29	2		0						0						0						0						0						0
2019-11-29	21	Southern	Greater Accra	Korle Bu Teaching Hospital	Tertiary	OK						2019-11-29	1		1	3		1	1	1	0						0						0						0						0
2019-11-28	23	Southern	Volta	Ho Teaching Hospital	Regional	OK						2019-11-28	2		0						0						0						0						0						0
2019-11-28	23	Southern	Volta	Ho Teaching Hospital	Regional	OK						2019-11-28	2		0						0						0						0						0						0
2019-11-28	23	Southern	Volta	Ho Teaching Hospital	Regional	OK						2019-11-28	2		0						0						0						0						0						0
2019-11-28	23	Southern	Volta	Ho Teaching Hospital	Regional	OK						2019-11-28	2		0						0						0						0						0						0
2019-11-28	23	Southern	Volta	Ho Teaching Hospital	Regional	OK						2019-11-28	2		0						0						0						0						0						0
2019-11-28	23	Southern	Volta	Ho Teaching Hospital	Regional	OK						2019-11-28	1		0						0						0						0						0						0
2019-11-28	23	Southern	Volta	Ho Teaching Hospital	Regional	OK						2019-11-28	2		0						0						0						0						0						0
2019-11-28	23	Southern	Volta	Ho Teaching Hospital	Regional	OK						2019-11-28	1		0						0						0						0						0						0
2019-11-28	23	Southern	Volta	Ho Teaching Hospital	Regional	OK						2019-11-28	2		1	2		0	1	1	0						0						0						0						0
2019-11-28	23	Southern	Volta	Ho Teaching Hospital	Regional	OK						2019-11-28	2		0						0						0						0						0						0
2019-11-28	23	Southern	Volta	Ho Teaching Hospital	Regional	OK						2019-11-28	1		0						0						0						0						0						0
2019-11-28	23	Southern	Volta	Ho Teaching Hospital	Regional	OK						2019-11-28	2		0						0						0						0						0						0
2019-11-28	23	Southern	Volta	Ho Teaching Hospital	Regional	OK						2019-11-28	1		0						0						0						0						0						0
2019-11-28	23	Southern	Volta	Ho Teaching Hospital	Regional	OK						2019-11-28	1		0						0						0						0						0						0
2019-11-28	23	Southern	Volta	Ho Teaching Hospital	Regional	OK						2019-11-28	2		0						0						0						0						0						0
2019-11-28	23	Southern	Volta	Ho Teaching Hospital	Regional	OK						2019-11-28	2		0						0						0						1	3		0	2	1	0						0
2019-11-28	23	Southern	Volta	Ho Teaching Hospital	Regional	OK						2019-11-28	2		0						0						0						0						0						0
2019-11-28	23	Southern	Volta	Ho Teaching Hospital	Regional	OK						2019-11-28	2		0						0						0						0						0						0
2019-11-28	23	Southern	Volta	Ho Teaching Hospital	Regional	OK						2019-11-28	2		0						0						0						0						0						0
2019-11-28	23	Southern	Volta	Ho Teaching Hospital	Regional	OK						2019-11-28	2		0						0						0						0						0						0
2019-11-28	23	Southern	Volta	Ho Teaching Hospital	Regional	OK						2019-11-28	2		0						0						0						0						0						0
2019-11-28	23	Southern	Volta	Ho Teaching Hospital	Regional	OK						2019-11-28	2		0						0						0						0						0						0
2019-11-28	23	Southern	Volta	Ho Teaching Hospital	Regional	OK						2019-11-28	2		0						0						0						0						0						0
2019-11-28	23	Southern	Volta	Ho Teaching Hospital	Regional	OK						2019-11-28	1		0						0						0						0						0						0
2019-11-28	23	Southern	Volta	Ho Teaching Hospital	Regional	OK						2019-11-28	2		0						0						0						0						0						0
2019-11-28	23	Southern	Volta	Ho Teaching Hospital	Regional	OK						2019-11-28	1		0						0						0						0						0						0
2019-11-28	23	Southern	Volta	Ho Teaching Hospital	Regional	OK						2019-11-28	2		0						0						0						0						0						0
2019-11-28	23	Southern	Volta	Ho Teaching Hospital	Regional	OK						2019-11-28	2		0						0						0						0						0						0
2019-11-28	23	Southern	Volta	Ho Teaching Hospital	Regional	OK						2019-11-28	2		0						1	3		0	1	1	0						0						0						0
2019-11-28	23	Southern	Volta	Ho Teaching Hospital	Regional	OK						2019-11-28	2		0						0						0						0						0						0
2019-11-28	23	Southern	Volta	Ho Teaching Hospital	Regional	OK						2019-11-28	2		0						0						0						0						0						0
2019-11-28	23	Southern	Volta	Ho Teaching Hospital	Regional	OK						2019-11-28	2		0						0						0						0						0						0
2019-11-28	16	Middle	Ashanti	Ejisu	District	OK						2019-11-22	1		0						0						0						0						0						0
2019-11-28	16	Middle	Ashanti	Ejisu	District	OK						2019-11-22	2		0						0						0						0						0						0
2019-11-28	16	Middle	Ashanti	Ejisu	District	OK						2019-11-22	2		0						0						0						0						0						0
2019-11-28	16	Middle	Ashanti	Ejisu	District	OK						2019-11-22	2		0						0						0						0						0						0
2019-11-28	16	Middle	Ashanti	Ejisu	District	OK						2019-11-22	2		0						0						0						0						0						0
2019-11-28	16	Middle	Ashanti	Ejisu	District	OK						2019-11-22	2		0						0						0						0						0						0
2019-11-28	16	Middle	Ashanti	Ejisu	District	OK						2019-11-22	2		0						0						0						0						0						0
2019-11-28	16	Middle	Ashanti	Ejisu	District	OK						2019-11-22	2		0						0						0						0						0						0
2019-11-28	16	Middle	Ashanti	Ejisu	District	OK						2019-11-22	2		0						0						0						0						0						0
2019-11-28	16	Middle	Ashanti	Ejisu	District	OK						2019-11-22	2		0						0						0						0						0						0
2019-11-28	21	Southern	Greater Accra	Korle Bu Teaching Hospital	Tertiary	OK						2019-11-28	1		0						0						0						0						0						0
2019-11-28	21	Southern	Greater Accra	Korle Bu Teaching Hospital	Tertiary	OK						2019-11-28	1		0						0						0						0						0						0
2019-11-28	21	Southern	Greater Accra	Korle Bu Teaching Hospital	Tertiary	OK						2019-11-28	2		0						0						0						0						0						0
2019-11-28	21	Southern	Greater Accra	Korle Bu Teaching Hospital	Tertiary	OK						2019-11-28	1		0						0						0						0						0						0
2019-11-28	21	Southern	Greater Accra	Korle Bu Teaching Hospital	Tertiary	OK						2019-11-28	1		1	3		1	1	1	0						0						0						0						0
2019-11-26	12	Middle	Brong Ahafo	Brong Ahafo Regional Hospital	Regional		12	2	2	Techiman holy family hospital	1	2019-11-26	2		0						0						0						0						0						0
2019-11-26	12	Middle	Brong Ahafo	Brong Ahafo Regional Hospital	Regional		12	2	2	Techiman holy family hospital	1	2019-11-26	2		0						0						0						0						0						0
2019-11-26	12	Middle	Brong Ahafo	Brong Ahafo Regional Hospital	Regional	OK						2019-11-26	2		0						1	2		0	1	1	0						0						0						0
2019-11-26	12	Middle	Brong Ahafo	Brong Ahafo Regional Hospital	Regional		12	2	2	Techiman holy family hospital	1	2019-11-26	1		0						0						0						0						0						0
2019-11-26	12	Middle	Brong Ahafo	Brong Ahafo Regional Hospital	Regional		12	2	2	Techiman holy family hospital	1	2019-11-26	1		0						0						1	3		1	1	1	0						0						0
2019-11-26	12	Middle	Brong Ahafo	Brong Ahafo Regional Hospital	Regional		12	2	2	Techiman holy family hospital	1	2019-11-26	2		0						0						0						0						0						0
2019-11-26	12	Middle	Brong Ahafo	Brong Ahafo Regional Hospital	Regional	OK						2019-11-26	2		0						0						0						0						0						0
2019-11-26	12	Middle	Brong Ahafo	Brong Ahafo Regional Hospital	Regional		12	2	2	Techiman holy family hospital	1	2019-11-26	2		0						0						0						0						0						0
2019-11-26	12	Middle	Brong Ahafo	Brong Ahafo Regional Hospital	Regional		12	2	2	Techiman holy family hospital	1	2019-11-26	2		0						0						0						0						0						0
2019-11-27	12	Middle	Brong Ahafo	Brong Ahafo Regional Hospital	Regional		12	2	2	Techiman holy family hospital	1	2019-11-26	2		0						0						0						0						0						0
2019-11-21	12	Middle	Brong Ahafo	Brong Ahafo Regional Hospital	Regional		1	2	2	Techiman holy family hospital	1	2019-11-26	2		0						0						0						0						0						0
2019-11-22	11	Middle	Ashanti	Komfo Anokye Teaching Hospital	Tertiary	OK						2019-11-22	2		0						0						0						0						0						0
2019-11-22	11	Middle	Ashanti	Komfo Anokye Teaching Hospital	Tertiary	OK						2019-11-22	2		0						0						0						0						0						0
2019-11-22	11	Middle	Ashanti	Komfo Anokye Teaching Hospital	Tertiary	OK						2019-11-22	2		0						0						0						0						0						0
2019-11-22	11	Middle	Ashanti	Komfo Anokye Teaching Hospital	Tertiary	OK						2019-11-22	2		0						0						0						0						0						0
2019-11-22	11	Middle	Ashanti	Komfo Anokye Teaching Hospital	Tertiary	OK						2019-11-22	1		0						0						0						0						0						0
2019-11-22	11	Middle	Ashanti	Komfo Anokye Teaching Hospital	Tertiary	OK						2019-11-22	2		0						0						0						0						1	3		1	1	1	0
2019-11-22	11	Middle	Ashanti	Komfo Anokye Teaching Hospital	Tertiary	OK						2019-11-22	2		0						0						0						0						0						0
2019-11-22	11	Middle	Ashanti	Komfo Anokye Teaching Hospital	Tertiary	OK						2019-11-22	2		0						0						0						0						0						0
2019-11-22	11	Middle	Ashanti	Komfo Anokye Teaching Hospital	Tertiary	OK						2019-11-22	1		0						0						0						0						0						0
2019-11-22	11	Middle	Ashanti	Komfo Anokye Teaching Hospital	Tertiary	OK						2019-11-22	1		0						0						0						0						0						0
2019-11-22	11	Middle	Ashanti	Komfo Anokye Teaching Hospital	Tertiary	OK						2019-11-22	2		0						0						0						0						0						0
2019-11-22	11	Middle	Ashanti	Komfo Anokye Teaching Hospital	Tertiary	OK						2019-11-22	2		0						0						0						0						0						0
2019-11-22	11	Middle	Ashanti	Komfo Anokye Teaching Hospital	Tertiary	OK						2019-11-22	2		0						0						0						0						0						0
2019-11-27	24	Southern	Central	Bawjuise polyclinic	District	OK						2019-11-27	1		0						0						0						0						0						0
2019-11-27	24	Southern	Central	Bawjuise polyclinic	District	OK						2019-11-27	2		0						0						0						0						0						0
2019-11-27	24	Southern	Central	Bawjuise polyclinic	District	OK						2019-11-27	1		0						0						0						0						0						0
2019-11-27	24	Southern	Central	Bawjuise polyclinic	District	OK						2019-11-27	2		0						0						0						0						0						0
2019-11-27	24	Southern	Central	Bawjuise polyclinic	District	OK						2019-11-27	1		0						0						0						0						0						0
2019-11-27	24	Southern	Central	Bawjuise polyclinic	District	OK						2019-11-27	2		0						0						0						0						0						0
2019-11-27	24	Southern	Central	Bawjuise polyclinic	District	OK						2019-11-27	2		0						0						0						0						0						0
2019-11-27	16	Middle	Ashanti	Ejisu	District	OK						2019-11-22	1		0						0						0						0						0						0
2019-11-27	16	Middle	Ashanti	Ejisu	District	OK						2019-11-22	2		0						0						0						0						0						0
2019-11-27	16	Middle	Ashanti	Ejisu	District	OK						2019-11-22	2		0						0						0						0						0						0
2019-11-27	16	Middle	Ashanti	Ejisu	District	OK						2019-11-22	1		0						0						0						0						0						0
2019-11-27	16	Middle	Ashanti	Ejisu	District	OK						2019-11-22	2		0						0						0						0						0						0
2019-11-27	16	Middle	Ashanti	Ejisu	District	OK						2019-11-22	2		0						0						0						0						0						0
2019-11-27	16	Middle	Ashanti	Ejisu	District	OK						2019-11-22	2		0						0						0						0						0						0
2019-11-27	16	Middle	Ashanti	Ejisu	District	OK						2019-11-22	2		0						0						0						0						0						0
2019-11-27	16	Middle	Ashanti	Ejisu	District	OK						2019-11-22	2		0						0						0						0						0						0
2019-11-27	16	Middle	Ashanti	Ejisu	District	OK						2019-11-22	2		0						0						0						0						0						0
2019-11-27	16	Middle	Ashanti	Ejisu	District	OK						2019-11-22	2		0						0						0						0						0						0
2019-11-27	16	Middle	Ashanti	Ejisu	District	OK						2019-11-22	2		0						0						0						0						0						0
2019-11-27	16	Middle	Ashanti	Ejisu	District	OK						2019-11-22	2		0						0						0						0						0						0
2019-11-27	16	Middle	Ashanti	Ejisu	District	OK						2019-11-22	1		0						0						0						0						0						0
2019-11-21	16	Middle	Ashanti	Ejisu	District	OK						2019-11-21	2		0						0						0						0						0						0
2019-11-21	16	Middle	Ashanti	Ejisu	District	OK						2019-11-21	1		0						0						0						0						0						0
2019-11-21	16	Middle	Ashanti	Ejisu	District	OK						2019-11-21	2		0						0						0						0						0						0
2019-11-21	16	Middle	Ashanti	Ejisu	District	OK						2019-11-21	2		0						0						0						0						0						0
2019-11-21	16	Middle	Ashanti	Ejisu	District	OK						2019-11-21	1		0						0						0						0						0						0
2019-11-27	23	Southern	Volta	Ho Teaching Hospital	Regional	OK						2019-11-27	2		0						0						0						0						0						0
2019-11-27	23	Southern	Volta	Ho Teaching Hospital	Regional	OK						2019-11-27	2		0						0						0						0						0						0
2019-11-27	23	Southern	Volta	Ho Teaching Hospital	Regional	OK						2019-11-27	2		0						0						0						0						0						0
2019-11-27	23	Southern	Volta	Ho Teaching Hospital	Regional	OK						2019-11-27	2		0						0						0						0						0						0
2019-11-27	23	Southern	Volta	Ho Teaching Hospital	Regional	OK						2019-11-27	1		0						0						0						0						0						0
2019-11-27	23	Southern	Volta	Ho Teaching Hospital	Regional	OK						2019-11-27	2		0						0						0						0						0						0
2019-11-27	23	Southern	Volta	Ho Teaching Hospital	Regional	OK						2019-11-27	2		0						0						0						0						0						0
2019-11-27	23	Southern	Volta	Ho Teaching Hospital	Regional	OK						2019-11-27	1		0						0						0						0						0						0
2019-11-27	23	Southern	Volta	Ho Teaching Hospital	Regional	OK						2019-11-27	2		0						0						0						0						0						0
2019-11-27	23	Southern	Volta	Ho Teaching Hospital	Regional	OK						2019-11-27	2		0						0						1	2		0	1	1	0						0						0
2019-11-27	23	Southern	Volta	Ho Teaching Hospital	Regional	OK						2019-11-27	2		0						0						0						0						0						0
2019-11-27	23	Southern	Volta	Ho Teaching Hospital	Regional	OK						2019-11-27	2		0						0						0						0						0						0
2019-11-27	23	Southern	Volta	Ho Teaching Hospital	Regional	OK						2019-11-27	2		0						0						0						0						0						0
2019-11-27	23	Southern	Volta	Ho Teaching Hospital	Regional	OK						2019-11-27	1		0						0						0						0						0						0
2019-11-27	23	Southern	Volta	Ho Teaching Hospital	Regional	OK						2019-11-27	2		0						0						0						0						0						0
2019-11-27	23	Southern	Volta	Ho Teaching Hospital	Regional	OK						2019-11-27	1		0						0						0						0						0						0
2019-11-27	23	Southern	Volta	Ho Teaching Hospital	Regional	OK						2019-11-27	2		0						0						0						0						0						0
2019-11-27	23	Southern	Volta	Ho Teaching Hospital	Regional	OK						2019-11-27	2		0						0						0						0						0						0
2019-11-27	23	Southern	Volta	Ho Teaching Hospital	Regional	OK						2019-11-27	2		0						0						0						0						0						0
2019-11-27	23	Southern	Volta	Ho Teaching Hospital	Regional	OK						2019-11-27	1		0						0						0						0						0						0
2019-11-27	23	Southern	Volta	Ho Teaching Hospital	Regional	OK						2019-11-27	1		0						0						0						0						0						0
2019-11-27	23	Southern	Volta	Ho Teaching Hospital	Regional	OK						2019-11-27	2		0						0						0						0						0						0
2019-11-27	23	Southern	Volta	Ho Teaching Hospital	Regional	OK						2019-11-27	2		0						0						0						0						0						0
2019-11-27	23	Southern	Volta	Ho Teaching Hospital	Regional	OK						2019-11-27	2		0						0						0						0						0						0
2019-11-27	23	Southern	Volta	Ho Teaching Hospital	Regional	OK						2019-11-27	2		0						0						0						0						0						0
2019-11-27	23	Southern	Volta	Ho Teaching Hospital	Regional	OK						2019-11-27	2		0						0						0						0						0						0
2019-11-27	23	Southern	Volta	Ho Teaching Hospital	Regional	OK						2019-11-27	1		0						0						0						0						0						0
2019-11-27	23	Southern	Volta	Ho Teaching Hospital	Regional	OK						2019-11-27	1		0						0						0						0						0						0
2019-11-27	23	Southern	Volta	Ho Teaching Hospital	Regional	OK						2019-11-27	1		0						0						0						0						0						0
2019-11-27	23	Southern	Volta	Ho Teaching Hospital	Regional	OK						2019-11-27	2		0						0						0						0						0						0
2019-11-27	23	Southern	Volta	Ho Teaching Hospital	Regional	OK						2019-11-27	2		0						1	3		0	2	1	0						0						0						0
2019-11-27	23	Southern	Volta	Ho Teaching Hospital	Regional	OK						2019-11-27	1		0						0						0						0						0						0
2019-11-27	23	Southern	Volta	Ho Teaching Hospital	Regional	OK						2019-11-27	2		0						0						0						0						0						0
2019-11-27	23	Southern	Volta	Ho Teaching Hospital	Regional	OK						2019-11-27	2		0						0						0						0						0						0
2019-11-27	15	Middle	Brong Ahafo	Sene District hospital	District	OK						2019-11-27	2		0						0						0						0						0						0
2019-11-27	15	Middle	Brong Ahafo	Sene District hospital	District	OK						2019-11-27	2		0						0						0						0						0						0
2019-11-27	15	Middle	Brong Ahafo	Sene District hospital	District	OK						2019-11-27	1		0						0						0						0						0						0
2019-11-27	22	Southern	Eastern	Eastern Regional Hospital	Regional	OK						2019-11-27	2		0						0						0						0						0						0
2019-11-27	22	Southern	Eastern	Eastern Regional Hospital	Regional	OK						2019-11-27	2		0						0						0						0						0						0
2019-11-27	22	Southern	Eastern	Eastern Regional Hospital	Regional	OK						2019-11-27	1		0						0						0						0						0						0
2019-11-27	22	Southern	Eastern	Eastern Regional Hospital	Regional	OK						2019-11-27	1		0						0						0						0						0						0
2019-11-27	22	Southern	Eastern	Eastern Regional Hospital	Regional	OK						2019-11-27	2		0						0						0						0						0						0
2019-11-27	22	Southern	Eastern	Eastern Regional Hospital	Regional	OK						2019-11-27	2		0						0						0						0						0						0
2019-11-27	22	Southern	Eastern	Eastern Regional Hospital	Regional	OK						2019-11-27	1		0						0						0						0						0						0
2019-11-27	22	Southern	Eastern	Eastern Regional Hospital	Regional	OK						2019-11-27	2		0						0						0						0						0						0
2019-11-27	22	Southern	Eastern	Eastern Regional Hospital	Regional	OK						2019-11-27	2		0						0						0						0						0						0
2019-11-27	22	Southern	Eastern	Eastern Regional Hospital	Regional	OK						2019-11-27	2		0						0						0						0						0						0
2019-11-27	22	Southern	Eastern	Eastern Regional Hospital	Regional	OK						2019-11-27	2		0						0						0						0						0						0
2019-11-27	22	Southern	Eastern	Eastern Regional Hospital	Regional	OK						2019-11-27	1		0						0						0						0						0						0
2019-11-27	22	Southern	Eastern	Eastern Regional Hospital	Regional	OK						2019-11-27	2		0						0						0						0						0						0
2019-11-27	22	Southern	Eastern	Eastern Regional Hospital	Regional	OK						2019-11-27	1		0						0						0						0						0						0
2019-11-27	22	Southern	Eastern	Eastern Regional Hospital	Regional	OK						2019-11-27	2		0						0						0						0						0						0
2019-11-27	22	Southern	Eastern	Eastern Regional Hospital	Regional	OK						2019-11-27	2		0						0						0						0						0						0
2019-11-27	22	Southern	Eastern	Eastern Regional Hospital	Regional	OK						2019-11-27	2		0						0						0						0						0						0
2019-11-27	22	Southern	Eastern	Eastern Regional Hospital	Regional	OK						2019-11-27	2		0						0						0						0						0						0
2019-11-27	22	Southern	Eastern	Eastern Regional Hospital	Regional	OK						2019-11-27	2		0						0						0						0						0						0
2019-11-27	22	Southern	Eastern	Eastern Regional Hospital	Regional	OK						2019-11-27	2		0						0						0						0						0						0
2019-11-27	22	Southern	Eastern	Eastern Regional Hospital	Regional	OK						2019-11-27	2		0						0						0						0						0						0
2019-11-27	22	Southern	Eastern	Eastern Regional Hospital	Regional	OK						2019-11-27	1		0						0						0						0						0						0
2019-11-27	22	Southern	Eastern	Eastern Regional Hospital	Regional	OK						2019-11-27	2		0						0						0						0						0						0
2019-11-27	22	Southern	Eastern	Eastern Regional Hospital	Regional	OK						2019-11-27	1		0						0						0						0						0						0
2019-11-27	22	Southern	Eastern	Eastern Regional Hospital	Regional	OK						2019-11-27	2		0						0						0						0						0						0
2019-11-27	22	Southern	Eastern	Eastern Regional Hospital	Regional	OK						2019-11-27	2		0						0						0						0						0						0
2019-11-27	22	Southern	Eastern	Eastern Regional Hospital	Regional	OK						2019-11-27	2		0						0						0						0						0						0
2019-11-27	22	Southern	Eastern	Eastern Regional Hospital	Regional	OK						2019-11-27	2		0						0						0						0						0						0
2019-11-27	22	Southern	Eastern	Eastern Regional Hospital	Regional	OK						2019-11-27	2		0						0						0						0						0						0
2019-11-27	22	Southern	Eastern	Eastern Regional Hospital	Regional	OK						2019-11-27	1		0						0						0						0						0						0
2019-11-27	22	Southern	Eastern	Eastern Regional Hospital	Regional	OK						2019-11-27	2		0						0						0						0						0						0
2019-11-27	22	Southern	Eastern	Eastern Regional Hospital	Regional	OK						2019-11-27	2		0						0						0						0						0						0
2019-11-27	22	Southern	Eastern	Eastern Regional Hospital	Regional	OK						2019-11-27	2		0						0						0						0						0						0
2019-11-27	22	Southern	Eastern	Eastern Regional Hospital	Regional	OK						2019-11-27	2		0						0						0						0						0						0
2019-11-27	22	Southern	Eastern	Eastern Regional Hospital	Regional	OK						2019-11-27	1		0						0						0						0						0						0
2019-11-27	22	Southern	Eastern	Eastern Regional Hospital	Regional	OK						2019-11-27	2		0						0						0						0						0						0
2019-11-27	22	Southern	Eastern	Eastern Regional Hospital	Regional	OK						2019-11-27	2		0						0						0						0						1	2		0	1	1	0
2019-11-27	22	Southern	Eastern	Eastern Regional Hospital	Regional	OK						2019-11-27	2		0						0						0						0						0						0
2019-11-27	22	Southern	Eastern	Eastern Regional Hospital	Regional	OK						2019-11-27	2		0						0						0						0						0						0
2019-11-27	22	Southern	Eastern	Eastern Regional Hospital	Regional	OK						2019-11-27	2		0						0						0						0						0						0
2019-11-27	22	Southern	Eastern	Eastern Regional Hospital	Regional	OK						2019-11-27	2		0						0						0						0						0						0
2019-11-27	22	Southern	Eastern	Eastern Regional Hospital	Regional	OK						2019-11-27	1		0						0						0						0						0						0
2019-11-27	22	Southern	Eastern	Eastern Regional Hospital	Regional	OK						2019-11-27	2		0						0						0						0						0						0
2019-11-27	22	Southern	Eastern	Eastern Regional Hospital	Regional	OK						2019-11-27	2		0						0						0						1	2		0	1	1	0						0
2019-11-27	22	Southern	Eastern	Eastern Regional Hospital	Regional	OK						2019-11-27	2		0						0						0						0						0						0
2019-11-27	22	Southern	Eastern	Eastern Regional Hospital	Regional	OK						2019-11-27	2		0						0						0						0						0						0
2019-11-27	22	Southern	Eastern	Eastern Regional Hospital	Regional	OK						2019-11-27	2		0						0						0						0						0						0
2019-11-27	22	Southern	Eastern	Eastern Regional Hospital	Regional	OK						2019-11-27	2		0						0						0						0						0						0
2019-11-27	22	Southern	Eastern	Eastern Regional Hospital	Regional	OK						2019-11-27	1		0						0						0						0						0						0
2019-11-27	22	Southern	Eastern	Eastern Regional Hospital	Regional	OK						2019-11-27	2		0						0						0						0						0						0
2019-11-27	22	Southern	Eastern	Eastern Regional Hospital	Regional	OK						2019-11-27	2		0						0						0						0						0						0
2019-11-27	22	Southern	Eastern	Eastern Regional Hospital	Regional	OK						2019-11-27	1		0						0						0						0						0						0
2019-11-27	22	Southern	Eastern	Eastern Regional Hospital	Regional	OK						2019-11-27	1		0						0						0						0						0						1	3		0	1
2019-11-27	22	Southern	Eastern	Eastern Regional Hospital	Regional	OK						2019-11-27	2		0						0						0						0						0						1	2		0	1
2019-11-27	22	Southern	Eastern	Eastern Regional Hospital	Regional	OK						2019-11-27	1		0						0						0						0						0						0
2019-11-27	22	Southern	Eastern	Eastern Regional Hospital	Regional	OK						2019-11-27	2		0						0						0						0						0						0
2019-11-27	22	Southern	Eastern	Eastern Regional Hospital	Regional	OK						2019-11-27	2		0						0						0						0						0						0
2019-11-27	22	Southern	Eastern	Eastern Regional Hospital	Regional	OK						2019-11-27	2		0						0						0						0						0						0
2019-11-27	22	Southern	Eastern	Eastern Regional Hospital	Regional	OK						2019-11-27	1		0						0						0						0						0						0
2019-11-27	22	Southern	Eastern	Eastern Regional Hospital	Regional	OK						2019-11-27	2		0						0						0						0						0						0
2019-11-27	1	Northern	Northern	Tamale teaching hospital	Tertiary	OK						2019-11-27	2		0						0						0						0						0						0
2019-11-27	1	Northern	Northern	Tamale teaching hospital	Tertiary	OK						2019-11-27	2		0						0						0						0						0						0
2019-11-27	1	Northern	Northern	Tamale teaching hospital	Tertiary	OK						2019-11-27	2		0						0						0						0						0						0
2019-11-27	1	Northern	Northern	Tamale teaching hospital	Tertiary	OK						2019-11-27	1		0						0						1	3		1	1	1	0						0						0
2019-11-27	1	Northern	Northern	Tamale teaching hospital	Tertiary	OK						2019-11-27	2		1	3		1	1	1	0						0						1	2		0	2	1	0						0
2019-11-27	1	Northern	Northern	Tamale teaching hospital	Tertiary	OK						2019-11-27	2		0						0						0						0						0						0
2019-11-27	1	Northern	Northern	Tamale teaching hospital	Tertiary	OK						2019-11-27	2		0						0						0						1	3		0	3	1	1	3		0	1	1	0
2019-11-27	1	Northern	Northern	Tamale teaching hospital	Tertiary	OK						2019-11-27	2		0						0						0						0						0						0
2019-11-27	1	Northern	Northern	Tamale teaching hospital	Tertiary	OK						2019-11-27	2		0						0						0						0						0						0
2019-11-27	1	Northern	Northern	Tamale teaching hospital	Tertiary	OK						2019-11-27	1		0						0						0						0						0						0
2019-11-27	1	Northern	Northern	Tamale teaching hospital	Tertiary	OK						2019-11-27	2		0						0						0						0						0						0
2019-11-27	1	Northern	Northern	Tamale teaching hospital	Tertiary	OK						2019-11-27	1		0						0						0						0						0						0
2019-11-27	1	Northern	Northern	Tamale teaching hospital	Tertiary	OK						2019-11-27	2		0						0						0						0						0						0
2019-11-27	1	Northern	Northern	Tamale teaching hospital	Tertiary	OK						2019-11-27	2		0						0						0						0						0						0
2019-11-27	1	Northern	Northern	Tamale teaching hospital	Tertiary	OK						2019-11-27	1		1	3		1	1	1	0						0						0						0						0
2019-11-27	1	Northern	Northern	Tamale teaching hospital	Tertiary	OK						2019-11-27	2		0						0						0						0						0						0
2019-11-27	1	Northern	Northern	Tamale teaching hospital	Tertiary	OK						2019-11-27	2		0						0						0						0						0						0
2019-11-27	1	Northern	Northern	Tamale teaching hospital	Tertiary	OK						2019-11-27	1		0						0						0						0						0						0
2019-11-27	1	Northern	Northern	Tamale teaching hospital	Tertiary	OK						2019-11-27	2		0						0						0						0						0						1	3		0	1
2019-11-27	1	Northern	Northern	Tamale teaching hospital	Tertiary	OK						2019-11-27	1		0						0						0						0						0						0
2019-11-27	1	Northern	Northern	Tamale teaching hospital	Tertiary	OK						2019-11-27	1		0						0						0						0						0						1	3		0	1
2019-11-27	1	Northern	Northern	Tamale teaching hospital	Tertiary	OK						2019-11-27	2		0						0						0						0						0						0
2019-11-27	1	Northern	Northern	Tamale teaching hospital	Tertiary	OK						2019-11-27	2		0						0						0						0						0						0
2019-11-27	1	Northern	Northern	Tamale teaching hospital	Tertiary	OK						2019-11-27	2		0						0						0						0						0						0
2019-11-27	1	Northern	Northern	Tamale teaching hospital	Tertiary	OK						2019-11-27	2		0						0						0						0						0						0
2019-11-27	1	Northern	Northern	Tamale teaching hospital	Tertiary	OK						2019-11-27	2		0						1	2		1	1	1	0						0						0						0
2019-11-27	1	Northern	Northern	Tamale teaching hospital	Tertiary	OK						2019-11-27	1		0						0						0						0						0						0
2019-11-27	1	Northern	Northern	Tamale teaching hospital	Tertiary	OK						2019-11-27	1		0						0						1	3		0	2	1	0						0						0
2019-11-27	1	Northern	Northern	Tamale teaching hospital	Tertiary	OK						2019-11-27	2		1	3		0	2	1	0						0						0						0						0
2019-11-27	1	Northern	Northern	Tamale teaching hospital	Tertiary	OK						2019-11-27	2		0						1	2		0	3	1	0						0						0						0
2019-11-27	1	Northern	Northern	Tamale teaching hospital	Tertiary	OK						2019-11-27	2		0						0						0						0						1	2		0	2	1	0
2019-11-27	1	Northern	Northern	Tamale teaching hospital	Tertiary	OK						2019-11-27	2		0						0						0						0						0						0
2019-11-27	1	Northern	Northern	Tamale teaching hospital	Tertiary	OK						2019-11-27	2		0						0						0						0						0						0
2019-11-27	1	Northern	Northern	Tamale teaching hospital	Tertiary	OK						2019-11-27	1		0						0						0						0						0						0
2019-11-27	1	Northern	Northern	Tamale teaching hospital	Tertiary	OK						2019-11-27	2		0						0						0						1	3		1	1	1	0						0
2019-11-27	1	Northern	Northern	Tamale teaching hospital	Tertiary	OK						2019-11-27	1		0						0						0						0						1	2		0	1	1	0
2019-11-27	1	Northern	Northern	Tamale teaching hospital	Tertiary	OK						2019-11-27	2		0						0						0						0						0						0
2019-11-27	1	Northern	Northern	Tamale teaching hospital	Tertiary	OK						2019-11-27	1		0						0						0						0						0						0
2019-11-27	1	Northern	Northern	Tamale teaching hospital	Tertiary	OK						2019-11-27	2		0						1	3		0	1	1	0						0						0						0
2019-11-27	1	Northern	Northern	Tamale teaching hospital	Tertiary	OK						2019-11-27	2		0						0						0						0						0						0
2019-11-27	1	Northern	Northern	Tamale teaching hospital	Tertiary	OK						2019-11-27	2		0						0						0						0						0						0
2019-11-27	1	Northern	Northern	Tamale teaching hospital	Tertiary	OK						2019-11-27	2		0						0						0						0						0						0
2019-11-27	1	Northern	Northern	Tamale teaching hospital	Tertiary	OK						2019-11-27	1		0						0						0						0						0						0
2019-11-27	1	Northern	Northern	Tamale teaching hospital	Tertiary	OK						2019-11-27	1		0						0						0						1	2		0	3	1	0						0
2019-11-27	5	Northern	Upper East	Talensi District hospital	District	OK						2019-11-27	2		0						0						0						0						0						0
2019-11-27	1	Northern	Northern	Tamale teaching hospital	Tertiary	OK						2019-11-27	1		0						0						0						0						0						0
2019-11-27	1	Northern	Northern	Tamale teaching hospital	Tertiary	OK						2019-11-27	2		0						0						0						0						0						0
2019-11-27	1	Northern	Northern	Tamale teaching hospital	Tertiary	OK						2019-11-27	1		0						0						0						0						0						0
2019-11-27	1	Northern	Northern	Tamale teaching hospital	Tertiary	OK						2019-11-27	2		0						0						0						0						0						0
2019-11-27	1	Northern	Northern	Tamale teaching hospital	Tertiary	OK						2019-11-27	2		0						0						0						0						0						0
2019-11-27	1	Northern	Northern	Tamale teaching hospital	Tertiary	OK						2019-11-27	1		0						0						0						0						0						0
2019-11-27	1	Northern	Northern	Tamale teaching hospital	Tertiary	OK						2019-11-27	1		0						0						1	3		1	1	1	0						0						0
2019-11-27	1	Northern	Northern	Tamale teaching hospital	Tertiary	OK						2019-11-27	2		0						0						0						0						0						0
2019-11-27	1	Northern	Northern	Tamale teaching hospital	Tertiary	OK						2019-11-27	2		0						0						0						0						0						0
2019-11-27	1	Northern	Northern	Tamale teaching hospital	Tertiary	OK						2019-11-27	1		0						0						0						0						0						0
2019-11-27	1	Northern	Northern	Tamale teaching hospital	Tertiary	OK						2019-11-27	1		0						0						0						0						1	3		1	1	1	0
2019-11-27	1	Northern	Northern	Tamale teaching hospital	Tertiary	OK						2019-11-27	2		0						0						0						1	3		1	1	1	0						0
2019-11-27	1	Northern	Northern	Tamale teaching hospital	Tertiary	OK						2019-11-27	2		0						0						0						0						0						0
2019-11-27	1	Northern	Northern	Tamale teaching hospital	Tertiary	OK						2019-11-27	1		0						0						0						1	3		1	1	1	0						0
2019-11-27	1	Northern	Northern	Tamale teaching hospital	Tertiary	OK						2019-11-27	2		0						0						0						0						0						0
2019-11-27	1	Northern	Northern	Tamale teaching hospital	Tertiary	OK						2019-11-27	1		0						0						0						0						0						0
2019-11-27	1	Northern	Northern	Tamale teaching hospital	Tertiary	OK						2019-11-27	2		0						0						0						0						0						0
2019-11-27	1	Northern	Northern	Tamale teaching hospital	Tertiary	OK						2019-11-27	2		0						0						1	3		1	1	1	0						0						0
2019-11-27	1	Northern	Northern	Tamale teaching hospital	Tertiary	OK						2019-11-27	2		0						0						0						0						0						0
2019-11-27	1	Northern	Northern	Tamale teaching hospital	Tertiary	OK						2019-11-27	2		0						0						0						0						0						0
2019-11-27	1	Northern	Northern	Tamale teaching hospital	Tertiary	OK						2019-11-27	1		0						0						0						0						0						0
2019-11-27	1	Northern	Northern	Tamale teaching hospital	Tertiary	OK						2019-11-27	1		0						0						0						0						0						0
2019-11-27	1	Northern	Northern	Tamale teaching hospital	Tertiary	OK						2019-11-27	1		0						0						0						0						0						0
2019-11-27	1	Northern	Northern	Tamale teaching hospital	Tertiary	OK						2019-11-27	2		0						0						0						0						0						0
2019-11-27	1	Northern	Northern	Tamale teaching hospital	Tertiary	OK						2019-11-27	1		0						0						0						0						0						0
2019-11-27	1	Northern	Northern	Tamale teaching hospital	Tertiary	OK						2019-11-27	2		0						0						0						0						0						0
2019-11-27	1	Northern	Northern	Tamale teaching hospital	Tertiary	OK						2019-11-27	2		0						0						0						0						0						0
2019-11-27	1	Northern	Northern	Tamale teaching hospital	Tertiary	OK						2019-11-27	2		0						0						0						0						0						0
2019-11-27	1	Northern	Northern	Tamale teaching hospital	Tertiary	OK						2019-11-27	2		1	3		1	1	2	0						0						0						1	3		1	1	1	0
2019-11-27	1	Northern	Northern	Tamale teaching hospital	Tertiary	OK						2019-11-27	2		0						0						0						0						1	3		1	1	1	0
2019-11-27	1	Northern	Northern	Tamale teaching hospital	Tertiary	OK						2019-11-27	1		0						0						0						0						0						0
2019-11-27	1	Northern	Northern	Tamale teaching hospital	Tertiary	OK						2019-11-27	1		0						0						0						0						0						0
2019-11-27	1	Northern	Northern	Tamale teaching hospital	Tertiary	OK						2019-11-27	2		0						0						0						0						0						0
2019-11-26	1	Northern	Northern	Tamale teaching hospital	Tertiary	OK						2019-11-26	2		0						0						0						0						0						0
2019-11-25	1	Northern	Northern	Tamale teaching hospital	Tertiary	OK						2019-11-22	1		0						0						0						0						0						0
2019-11-26	13	Middle	Western	Efia Nkwanta Reg Hosp	Regional	OK						2019-11-26	2		0						0						0						0						0						0
2019-11-26	13	Middle	Western	Efia Nkwanta Reg Hosp	Regional	OK						2019-11-26	2		1	3		0	1	1	0						0						0						0						0
2019-11-26	13	Middle	Western	Efia Nkwanta Reg Hosp	Regional	OK						2019-11-26	2		0						0						0						0						0						0
2019-11-27	21	Southern	Greater Accra	Korle Bu Teaching Hospital	Tertiary	OK						2019-11-27	1		0						0						0						0						1	3		0	1	1	0
2019-11-27	21	Southern	Greater Accra	Korle Bu Teaching Hospital	Tertiary	OK						2019-11-27	2		0						0						1	3		1	2	1	0						0						0
2019-11-27	21	Southern	Greater Accra	Korle Bu Teaching Hospital	Tertiary	OK						2019-11-27	2		0						0						0						0						0						0
2019-11-27	21	Southern	Greater Accra	Korle Bu Teaching Hospital	Tertiary	OK						2019-11-27	1		0						0						0						0						0						0
2019-11-27	21	Southern	Greater Accra	Korle Bu Teaching Hospital	Tertiary	OK						2019-11-27	1		0						0						0						0						0						1	3		0	1
2019-11-27	21	Southern	Greater Accra	Korle Bu Teaching Hospital	Tertiary	OK						2019-11-27	1		0						0						0						0						0						0
2019-11-27	21	Southern	Greater Accra	Korle Bu Teaching Hospital	Tertiary	OK						2019-11-27	2		0						0						0						0						0						0
2019-11-27	21	Southern	Greater Accra	Korle Bu Teaching Hospital	Tertiary	OK						2019-11-27	1		0						0						0						0						0						0
2019-11-27	21	Southern	Greater Accra	Korle Bu Teaching Hospital	Tertiary	OK						2019-11-27	2		0						1	3		1	1	1	0						0						0						0
2019-11-27	21	Southern	Greater Accra	Korle Bu Teaching Hospital	Tertiary	OK						2019-11-27	2		0						0						0						0						0						0
2019-11-27	21	Southern	Greater Accra	Korle Bu Teaching Hospital	Tertiary	OK						2019-11-27	1		0						0						0						0						0						0
2019-11-27	21	Southern	Greater Accra	Korle Bu Teaching Hospital	Tertiary	OK						2019-11-27	1		0						0						0						0						0						0
2019-11-27	21	Southern	Greater Accra	Korle Bu Teaching Hospital	Tertiary	OK						2019-11-27	1		0						0						0						0						0						0
2019-11-27	21	Southern	Greater Accra	Korle Bu Teaching Hospital	Tertiary	OK						2019-11-27	2		0						0						0						0						0						0
2019-11-27	21	Southern	Greater Accra	Korle Bu Teaching Hospital	Tertiary	OK						2019-11-27	2		0						0						0						0						0						0
2019-11-27	21	Southern	Greater Accra	Korle Bu Teaching Hospital	Tertiary	OK						2019-11-27	2		0						0						0						0						0						0
2019-11-27	21	Southern	Greater Accra	Korle Bu Teaching Hospital	Tertiary	OK						2019-11-27	1		0						0						0						0						0						0
2019-11-27	21	Southern	Greater Accra	Korle Bu Teaching Hospital	Tertiary	OK						2019-11-27	2		0						0						0						0						1	3		1	1	1	0
2019-11-27	21	Southern	Greater Accra	Korle Bu Teaching Hospital	Tertiary	OK						2019-11-27	2		0						0						0						0						0						0
2019-11-27	21	Southern	Greater Accra	Korle Bu Teaching Hospital	Tertiary	OK						2019-11-27	2		0						0						0						0						1	3		0	1	1	0
2019-11-27	21	Southern	Greater Accra	Korle Bu Teaching Hospital	Tertiary	OK						2019-11-27	1		0						0						0						0						0						0
2019-11-27	21	Southern	Greater Accra	Korle Bu Teaching Hospital	Tertiary	OK						2019-11-27	2		0						0						0						0						0						0
2019-11-27	21	Southern	Greater Accra	Korle Bu Teaching Hospital	Tertiary	OK						2019-11-27	2		0						0						0						0						0						0
2019-11-27	21	Southern	Greater Accra	Korle Bu Teaching Hospital	Tertiary	OK						2019-11-27	1		0						1	3		0	1	1	0						0						0						0
2019-11-27	21	Southern	Greater Accra	Korle Bu Teaching Hospital	Tertiary	OK						2019-11-27	2		0						0						0						0						0						0
2019-11-27	21	Southern	Greater Accra	Korle Bu Teaching Hospital	Tertiary	OK						2019-11-27	1		0						0						0						0						0						0
2019-11-27	21	Southern	Greater Accra	Korle Bu Teaching Hospital	Tertiary	OK						2019-11-27	1		0						0						0						0						0						0
2019-11-27	21	Southern	Greater Accra	Korle Bu Teaching Hospital	Tertiary	OK						2019-11-27	2		1	3		0	1	1	0						0						0						0						0
2019-11-27	21	Southern	Greater Accra	Korle Bu Teaching Hospital	Tertiary	OK						2019-11-27	2		0						0						0						0						0						0
2019-11-27	21	Southern	Greater Accra	Korle Bu Teaching Hospital	Tertiary	OK						2019-11-27	1		0						1	3		1	1	1	0						0						0						0
2019-11-27	21	Southern	Greater Accra	Korle Bu Teaching Hospital	Tertiary	OK						2019-11-27	2		0						0						0						0						0						0
2019-11-27	21	Southern	Greater Accra	Korle Bu Teaching Hospital	Tertiary	OK						2019-11-27	2		0						0						0						0						0						0
2019-11-27	21	Southern	Greater Accra	Korle Bu Teaching Hospital	Tertiary	OK						2019-11-27	2		0						0						0						0						0						0
2019-11-27	21	Southern	Greater Accra	Korle Bu Teaching Hospital	Tertiary	OK						2019-11-27	2		0						0						0						0						0						0
2019-11-27	21	Southern	Greater Accra	Korle Bu Teaching Hospital	Tertiary	OK						2019-11-27	2		0						1	3		0	1	1	0						0						0						0
2019-11-27	21	Southern	Greater Accra	Korle Bu Teaching Hospital	Tertiary	OK						2019-11-27	2		0						0						0						0						0						0
2019-11-27	21	Southern	Greater Accra	Korle Bu Teaching Hospital	Tertiary	OK						2019-11-27	2		0						0						0						0						0						0
2019-11-27	21	Southern	Greater Accra	Korle Bu Teaching Hospital	Tertiary	OK						2019-11-27	2		0						0						0						0						0						0
2019-11-27	21	Southern	Greater Accra	Korle Bu Teaching Hospital	Tertiary	OK						2019-11-27	2		0						0						0						0						0						0
2019-11-27	21	Southern	Greater Accra	Korle Bu Teaching Hospital	Tertiary	OK						2019-11-27	2		0						0						0						0						0						0
2019-11-27	21	Southern	Greater Accra	Korle Bu Teaching Hospital	Tertiary	OK						2019-11-27	2		0						0						0						0						0						0
2019-11-27	21	Southern	Greater Accra	Korle Bu Teaching Hospital	Tertiary	OK						2019-11-27	1		0						0						0						0						0						0
2019-11-27	21	Southern	Greater Accra	Korle Bu Teaching Hospital	Tertiary	OK						2019-11-27	1		0						1	3		0	1	1	1	2		0	1	1	0						0						0
2019-11-27	21	Southern	Greater Accra	Korle Bu Teaching Hospital	Tertiary	OK						2019-11-27	1		0						0						0						0						0						0
2019-11-27	21	Southern	Greater Accra	Korle Bu Teaching Hospital	Tertiary	OK						2019-11-27	2		0						0						0						1	3		0	1	1	0						0
2019-11-27	21	Southern	Greater Accra	Korle Bu Teaching Hospital	Tertiary	OK						2019-11-27	1		0						0						0						0						0						0
2019-11-27	21	Southern	Greater Accra	Korle Bu Teaching Hospital	Tertiary	OK						2019-11-27	1		0						0						0						0						0						0
2019-11-27	21	Southern	Greater Accra	Korle Bu Teaching Hospital	Tertiary	OK						2019-11-27	2		0						0						0						0						0						0
2019-11-27	21	Southern	Greater Accra	Korle Bu Teaching Hospital	Tertiary	OK						2019-11-27	1		0						0						0						0						0						0
2019-11-27	21	Southern	Greater Accra	Korle Bu Teaching Hospital	Tertiary	OK						2019-11-27	1		0						1	3		1	1	1	0						0						0						0
2019-11-27	21	Southern	Greater Accra	Korle Bu Teaching Hospital	Tertiary	OK						2019-11-27	1		0						0						0						0						0						0
2019-11-27	21	Southern	Greater Accra	Korle Bu Teaching Hospital	Tertiary	OK						2019-11-27	1		0						0						0						0						0						0
2019-11-27	21	Southern	Greater Accra	Korle Bu Teaching Hospital	Tertiary	OK						2019-11-27	2		0						0						0						0						0						0
2019-11-27	21	Southern	Greater Accra	Korle Bu Teaching Hospital	Tertiary	OK						2019-11-27	1		0						1	3		1	1	1	0						0						0						0
2019-11-27	21	Southern	Greater Accra	Korle Bu Teaching Hospital	Tertiary	OK						2019-11-27	2		0						0						0						0						0						0
2019-11-27	21	Southern	Greater Accra	Korle Bu Teaching Hospital	Tertiary	OK						2019-11-27	2		0						0						0						0						0						0
2019-11-27	21	Southern	Greater Accra	Korle Bu Teaching Hospital	Tertiary	OK						2019-11-27	2		0						1	3		1	1	1	0						0						0						0
2019-11-27	21	Southern	Greater Accra	Korle Bu Teaching Hospital	Tertiary	OK						2019-11-27	1		0						0						0						0						0						0
2019-11-27	21	Southern	Greater Accra	Korle Bu Teaching Hospital	Tertiary	OK						2019-11-27	2		0						0						1	3		1	1	1	0						0						0
2019-11-27	21	Southern	Greater Accra	Korle Bu Teaching Hospital	Tertiary	OK						2019-11-27	2		0						0						0						0						0						0
2019-11-27	21	Southern	Greater Accra	Korle Bu Teaching Hospital	Tertiary	OK						2019-11-27	2		0						0						0						0						0						0
2019-11-27	21	Southern	Greater Accra	Korle Bu Teaching Hospital	Tertiary	OK						2019-11-27	2		0						0						0						0						0						0
2019-11-26	23	Southern	Volta	Ho Teaching Hospital	Regional	OK						2019-11-26	1		0						0						0						0						0						0
2019-11-26	23	Southern	Volta	Ho Teaching Hospital	Regional	OK						2019-11-26	2		0						0						0						0						0						0
2019-11-26	23	Southern	Volta	Ho Teaching Hospital	Regional	OK						2019-11-26	2		0						0						0						0						0						0
2019-11-26	23	Southern	Volta	Ho Teaching Hospital	Regional	OK						2019-11-26	1		0						0						0						0						0						0
2019-11-26	23	Southern	Volta	Ho Teaching Hospital	Regional	OK						2019-11-26	1		0						0						0						0						0						0
2019-11-26	23	Southern	Volta	Ho Teaching Hospital	Regional	OK						2019-11-26	2		0						0						0						0						0						0
2019-11-26	23	Southern	Volta	Ho Teaching Hospital	Regional	OK						2019-11-26	2		0						0						0						0						0						0
2019-11-26	23	Southern	Volta	Ho Teaching Hospital	Regional	OK						2019-11-26	2		0						0						0						0						0						0
2019-11-26	23	Southern	Volta	Ho Teaching Hospital	Regional	OK						2019-11-26	2		0						0						0						0						0						0
2019-11-26	23	Southern	Volta	Ho Teaching Hospital	Regional	OK						2019-11-26	1		0						0						0						0						0						0
2019-11-26	23	Southern	Volta	Ho Teaching Hospital	Regional	OK						2019-11-26	2		1	3		0	1	1	0						0						0						0						0
2019-11-26	23	Southern	Volta	Ho Teaching Hospital	Regional	OK						2019-11-26	2		0						0						0						0						0						0
2019-11-26	23	Southern	Volta	Ho Teaching Hospital	Regional	OK						2019-11-26	2		0						0						0						0						0						0
2019-11-26	23	Southern	Volta	Ho Teaching Hospital	Regional	OK						2019-11-26	2		0						0						0						0						0						0
2019-11-26	23	Southern	Volta	Ho Teaching Hospital	Regional	OK						2019-11-26	1		0						0						0						0						0						0
2019-11-26	23	Southern	Volta	Ho Teaching Hospital	Regional	OK						2019-11-26	2		0						0						0						0						0						0
2019-11-26	23	Southern	Volta	Ho Teaching Hospital	Regional	OK						2019-11-26	2		0						0						0						0						0						0
2019-11-26	23	Southern	Volta	Ho Teaching Hospital	Regional	OK						2019-11-26	1		0						0						0						0						0						0
2019-11-26	23	Southern	Volta	Ho Teaching Hospital	Regional	OK						2019-11-26	1		0						0						0						0						0						0
2019-11-26	23	Southern	Volta	Ho Teaching Hospital	Regional	OK						2019-11-26	2		0						0						0						0						0						0
2019-11-26	23	Southern	Volta	Ho Teaching Hospital	Regional	OK						2019-11-26	2		0						0						0						0						0						0
2019-11-26	23	Southern	Volta	Ho Teaching Hospital	Regional	OK						2019-11-26	1		0						0						0						0						0						0
2019-11-26	23	Southern	Volta	Ho Teaching Hospital	Regional	OK						2019-11-26	1		0						0						0						0						0						0
2019-11-26	23	Southern	Volta	Ho Teaching Hospital	Regional	OK						2019-11-26	2		0						0						0						0						0						0
2019-11-26	23	Southern	Volta	Ho Teaching Hospital	Regional	OK						2019-11-26	1		0						0						0						0						0						0
2019-11-26	23	Southern	Volta	Ho Teaching Hospital	Regional	OK						2019-11-26	2		0						0						0						0						0						0
2019-11-26	23	Southern	Volta	Ho Teaching Hospital	Regional	OK						2019-11-26	1		0						0						0						0						0						0
2019-11-26	23	Southern	Volta	Ho Teaching Hospital	Regional	OK						2019-11-26	2		0						0						0						0						0						0
2019-11-26	23	Southern	Volta	Ho Teaching Hospital	Regional	OK						2019-11-26	2		0						0						0						0						0						0
2019-11-26	23	Southern	Volta	Ho Teaching Hospital	Regional	OK						2019-11-26	2		0						0						0						0						0						0
2019-11-26	23	Southern	Volta	Ho Teaching Hospital	Regional	OK						2019-11-26	2		0						0						0						0						0						0
2019-11-26	23	Southern	Volta	Ho Teaching Hospital	Regional	OK						2019-11-26	1		0						1	2		0	1	1	0						0						0						0
2019-11-26	23	Southern	Volta	Ho Teaching Hospital	Regional	OK						2019-11-26	2		0						0						0						0						0						0
2019-11-26	23	Southern	Volta	Ho Teaching Hospital	Regional	OK						2019-11-26	2		0						0						0						0						0						0
2019-11-26	23	Southern	Volta	Ho Teaching Hospital	Regional	OK						2019-11-26	2		0						0						0						0						0						0
2019-11-26	23	Southern	Volta	Ho Teaching Hospital	Regional	OK						2019-11-26	2		0						0						0						0						0						0
2019-11-26	23	Southern	Volta	Ho Teaching Hospital	Regional	OK						2019-11-26	2		0						0						0						0						0						0
2019-11-26	23	Southern	Volta	Ho Teaching Hospital	Regional	OK						2019-11-26	2		0						0						0						0						0						0
2019-11-26	23	Southern	Volta	Ho Teaching Hospital	Regional	OK						2019-11-26	1		0						0						0						0						0						0
2019-11-26	23	Southern	Volta	Ho Teaching Hospital	Regional	OK						2019-11-26	1		0						0						0						0						0						0
2019-11-26	23	Southern	Volta	Ho Teaching Hospital	Regional	OK						2019-11-26	1		0						0						0						0						0						0
2019-11-26	23	Southern	Volta	Ho Teaching Hospital	Regional	OK						2019-11-26	2		0						0						0						0						0						0
2019-11-26	23	Southern	Volta	Ho Teaching Hospital	Regional	OK						2019-11-26	2		0						0						0						0						0						0
2019-11-26	23	Southern	Volta	Ho Teaching Hospital	Regional	OK						2019-11-26	2		0						0						0						0						0						0
2019-11-26	23	Southern	Volta	Ho Teaching Hospital	Regional	OK						2019-11-26	2		0						0						0						0						0						0
2019-11-26	23	Southern	Volta	Ho Teaching Hospital	Regional	OK						2019-11-26	1		0						0						0						0						0						0
2019-11-26	24	Southern	Central	Bawjuise polyclinic	District	OK						2019-11-26	2		1	3		0	1	1	0						0						0						0						0
2019-11-26	24	Southern	Central	Bawjuise polyclinic	District	OK						2019-11-26	2		0						0						0						0						0						0
2019-11-22	24	Southern	Central	Bawjuise polyclinic	District	OK						2019-11-26	2		0						0						0						0						0						0
2019-11-26	26	Southern	Volta	Hohoe Municipal District hospital	District	OK						2019-11-26	1		0						0						0						0						0						0
2019-11-26	26	Southern	Volta	Hohoe Municipal District hospital	District	OK						2019-11-26	1		0						0						0						0						0						0
2019-11-26	26	Southern	Volta	Hohoe Municipal District hospital	District	OK						2019-11-26	2		0						0						0						0						0						0
2019-11-26	26	Southern	Volta	Hohoe Municipal District hospital	District	OK						2019-11-26	2		0						0						0						0						0						0
2019-11-26	26	Southern	Volta	Hohoe Municipal District hospital	District	OK						2019-11-26	2		0						0						0						0						0						0
2019-11-26	26	Southern	Volta	Hohoe Municipal District hospital	District	OK						2019-11-26	2		0						0						0						1	1		1	1	1	0						0
2019-11-26	26	Southern	Volta	Hohoe Municipal District hospital	District	OK						2019-11-26	2		0						0						0						0						0						0
2019-11-26	26	Southern	Volta	Hohoe Municipal District hospital	District	OK						2019-11-26	1		0						0						0						0						0						0
2019-11-26	26	Southern	Volta	Hohoe Municipal District hospital	District	OK						2019-11-26	1		0						0						0						0						0						0
2019-11-26	26	Southern	Volta	Hohoe Municipal District hospital	District	OK						2019-11-26	2		0						0						0						0						0						0
2019-11-26	26	Southern	Volta	Hohoe Municipal District hospital	District	OK						2019-11-26	2		0						0						0						0						0						0
2019-11-26	26	Southern	Volta	Hohoe Municipal District hospital	District	OK						2019-11-26	2		0						0						0						0						0						1	2		0	1
2019-11-26	26	Southern	Volta	Hohoe Municipal District hospital	District	OK						2019-11-26	2		0						0						0						0						0						0
2019-11-26	1	Northern	Northern	Tamale teaching hospital	Tertiary	OK						2019-11-26	2		1	2		1	1	1	0						0						0						0						0
2019-11-22	1	Northern	Northern	Tamale teaching hospital	Tertiary	OK						2019-11-22	2		0						0						0						0						0						0
2019-11-22	1	Northern	Northern	Tamale teaching hospital	Tertiary	OK						2019-11-22	1		0						0						0						0						0						0
2019-11-22	1	Northern	Northern	Tamale teaching hospital	Tertiary	OK						2019-11-22	2		0						1	2		0	2	1	0						0						0						0
2019-11-22	1	Northern	Northern	Tamale teaching hospital	Tertiary	OK						2019-11-22	2		0						0						0						0						0						0
2019-11-22	1	Northern	Northern	Tamale teaching hospital	Tertiary	OK						2019-11-22	2		0						0						0						0						0						0
2019-11-22	1	Northern	Northern	Tamale teaching hospital	Tertiary	OK						2019-11-22	1		0						0						0						0						0						0
2019-11-22	1	Northern	Northern	Tamale teaching hospital	Tertiary	OK						2019-11-22	2		0						0						0						0						0						0
2019-11-26	29	Southern	Greater Accra	Madina Polyclinic (Rawlings Circle)	Health Center	OK						2019-11-26	1		0						0						0						0						0						0
2019-11-21	23	Southern	Volta	Ho Teaching Hospital	Regional	OK						2019-11-21	1		0						0						0						0						0						0
2019-11-21	23	Southern	Volta	Ho Teaching Hospital	Regional	OK						2019-11-21	2		0						0						0						0						0						0
2019-11-21	23	Southern	Volta	Ho Teaching Hospital	Regional	OK						2019-11-21	2		0						0						0						0						0						0
2019-11-21	23	Southern	Volta	Ho Teaching Hospital	Regional	OK						2019-11-21	2		0						0						0						0						0						0
2019-11-21	23	Southern	Volta	Ho Teaching Hospital	Regional	OK						2019-11-21	2		0						0						0						0						0						0
2019-11-21	23	Southern	Volta	Ho Teaching Hospital	Regional	OK						2019-11-21	2		0						0						0						0						0						0
2019-11-26	29	Southern	Greater Accra	Madina Polyclinic (Rawlings Circle)	Health Center	OK						2019-11-26	2		0						0						0						0						0						0
2019-11-26	29	Southern	Greater Accra	Madina Polyclinic (Rawlings Circle)	Health Center	OK						2019-11-26	1		0						0						1	3		0	1	1	1	3		0	1	1	0						0
2019-11-26	29	Southern	Greater Accra	Madina Polyclinic (Rawlings Circle)	Health Center	OK						2019-11-26	2		0						0						0						0						0						0
2019-11-26	29	Southern	Greater Accra	Madina Polyclinic (Rawlings Circle)	Health Center	OK						2019-11-26	1		0						0						0						0						0						0
2019-11-25	29	Southern	Greater Accra	Madina Polyclinic (Rawlings Circle)	Health Center	OK						2019-11-25	2		0						0						0						1	3		1	1	1	0						0
2019-11-22	29	Southern	Greater Accra	Madina Polyclinic (Rawlings Circle)	Health Center	OK						2019-11-22	2		0						0						0						0						0						0
2019-11-26	29	Southern	Greater Accra	Madina Polyclinic (Rawlings Circle)	Health Center	OK						2019-11-26	2		0						0						0						0						1	3		1	1	1	0
2019-11-25	23	Southern	Volta	Ho Teaching Hospital	Regional	OK						2019-11-25	2		0						0						0						0						0						0
2019-11-25	23	Southern	Volta	Ho Teaching Hospital	Regional	OK						2019-11-25	1		0						0						0						0						0						0
2019-11-25	23	Southern	Volta	Ho Teaching Hospital	Regional	OK						2019-11-25	2		0						0						0						0						0						0
2019-11-25	23	Southern	Volta	Ho Teaching Hospital	Regional	OK						2019-11-25	1		0						0						0						0						0						0
2019-11-25	23	Southern	Volta	Ho Teaching Hospital	Regional	OK						2019-11-25	2		0						0						0						0						0						0
2019-11-25	23	Southern	Volta	Ho Teaching Hospital	Regional	OK						2019-11-25	1		0						0						0						0						0						0
2019-11-25	23	Southern	Volta	Ho Teaching Hospital	Regional	OK						2019-11-25	2		0						0						0						0						0						0
2019-11-25	23	Southern	Volta	Ho Teaching Hospital	Regional	OK						2019-11-25	2		0						0						0						0						0						0
2019-11-25	23	Southern	Volta	Ho Teaching Hospital	Regional	OK						2019-11-25	2		0						0						0						0						0						0
2019-11-25	23	Southern	Volta	Ho Teaching Hospital	Regional	OK						2019-11-25	1		0						0						0						0						0						0
2019-11-25	23	Southern	Volta	Ho Teaching Hospital	Regional	OK						2019-11-25	1		0						0						0						0						0						0
2019-11-25	23	Southern	Volta	Ho Teaching Hospital	Regional	OK						2019-11-25	2		0						0						0						0						0						0
2019-11-25	23	Southern	Volta	Ho Teaching Hospital	Regional	OK						2019-11-25	2		0						0						0						0						0						0
2019-11-25	23	Southern	Volta	Ho Teaching Hospital	Regional	OK						2019-11-25	1		0						0						0						0						0						0
2019-11-25	23	Southern	Volta	Ho Teaching Hospital	Regional	OK						2019-11-25	1		0						0						0						0						0						0
2019-11-25	23	Southern	Volta	Ho Teaching Hospital	Regional	OK						2019-11-25	2		0						0						0						0						0						0
2019-11-25	23	Southern	Volta	Ho Teaching Hospital	Regional	OK						2019-11-25	1		0						1	3		0	1	1	0						0						0						0
2019-11-25	23	Southern	Volta	Ho Teaching Hospital	Regional	OK						2019-11-25	2		0						0						0						0						0						0
2019-11-25	23	Southern	Volta	Ho Teaching Hospital	Regional	OK						2019-11-25	2		0						0						0						0						0						0
2019-11-25	23	Southern	Volta	Ho Teaching Hospital	Regional	OK						2019-11-25	1		0						0						0						0						0						0
2019-11-25	23	Southern	Volta	Ho Teaching Hospital	Regional	OK						2019-11-25	2		0						0						0						0						0						0
2019-11-25	23	Southern	Volta	Ho Teaching Hospital	Regional	OK						2019-11-25	2		0						0						0						0						0						0
2019-11-25	23	Southern	Volta	Ho Teaching Hospital	Regional	OK						2019-11-25	2		0						0						0						0						0						0
2019-11-25	23	Southern	Volta	Ho Teaching Hospital	Regional	OK						2019-11-25	2		0						0						0						0						0						0
2019-11-25	15	Middle	Brong Ahafo	Sene District hospital	District	OK						2019-11-25	2		0						0						0						0						0						0
2019-11-25	15	Middle	Brong Ahafo	Sene District hospital	District	OK						2019-11-25	1		0						0						0						0						0						1	3		1	1
2019-11-25	15	Middle	Brong Ahafo	Sene District hospital	District	OK						2019-11-25	1		0						0						0						0						0						0
2019-11-25	15	Middle	Brong Ahafo	Sene District hospital	District	OK						2019-11-25	2		0						0						0						0						0						0
2019-11-25	15	Middle	Brong Ahafo	Sene District hospital	District	OK						2019-11-25	2		0						0						0						0						0						0
2019-11-25	15	Middle	Brong Ahafo	Sene District hospital	District	OK						2019-11-25	2		0						0						0						0						0						0
2019-11-25	15	Middle	Brong Ahafo	Sene District hospital	District	OK						2019-11-25	2		0						0						0						0						0						0
2019-11-25	15	Middle	Brong Ahafo	Sene District hospital	District	OK						2019-11-25	2		0						0						0						0						0						0
2019-11-25	15	Middle	Brong Ahafo	Sene District hospital	District	OK						2019-11-25	2		0						1	3		0	1	1	0						0						0						0
2019-11-25	15	Middle	Brong Ahafo	Sene District hospital	District	OK						2019-11-25	2		0						0						0						0						0						0
2019-11-25	15	Middle	Brong Ahafo	Sene District hospital	District	OK						2019-11-25	2		0						0						0						0						0						0
2019-11-25	15	Middle	Brong Ahafo	Sene District hospital	District	OK						2019-11-25	2		0						0						0						0						0						0
2019-11-25	15	Middle	Brong Ahafo	Sene District hospital	District	OK						2019-11-25	1		0						0						0						0						0						0
2019-11-25	15	Middle	Brong Ahafo	Sene District hospital	District	OK						2019-11-25	2		0						0						0						0						0						0
2019-11-25	15	Middle	Brong Ahafo	Sene District hospital	District	OK						2019-11-25	2		0						0						0						0						0						0
2019-11-25	13	Middle	Western	Efia Nkwanta Reg Hosp	Regional	OK						2019-11-25	2		0						0						0						0						0						0
2019-11-25	13	Middle	Western	Efia Nkwanta Reg Hosp	Regional	OK						2019-11-25	1		0						0						0						0						0						0
2019-11-25	13	Middle	Western	Efia Nkwanta Reg Hosp	Regional	OK						2019-11-25	2		0						0						0						0						0						0
2019-11-25	13	Middle	Western	Efia Nkwanta Reg Hosp	Regional	OK						2019-11-25	1		0						0						0						0						0						0
2019-11-21	5	Northern	Upper East	Talensi District hospital	District	OK						2019-11-21	2		0						0						0						0						1	2		0	1	1	0
2019-11-21	5	Northern	Upper East	Talensi District hospital	District	OK						2019-11-21	1		0						1	3		0	1	1	0						0						0						0
2019-11-21	5	Northern	Upper East	Talensi District hospital	District	OK						2019-11-21	2		0						0						0						0						0						0
2019-11-21	5	Northern	Upper East	Talensi District hospital	District	OK						2019-11-21	2		0						0						0						0						0						0
2019-11-16	5	Northern	Upper East	Talensi District hospital	District	OK						2019-11-21	1		0						0						1	3		0	4	1	0						0						0
2019-11-15	5	Northern	Upper East	Talensi District hospital	District	OK						2019-11-15	2		0						0						0						0						0						0
2019-11-14	5	Northern	Upper East	Talensi District hospital	District	OK						2019-11-14	1		0						0						0						0						0						0
2019-11-14	5	Northern	Upper East	Talensi District hospital	District	OK						2019-11-14	2		0						0						0						0						0						0
2019-11-14	5	Northern	Upper East	Talensi District hospital	District	OK						2019-11-14	2		0						1	3		0	1	1	0						0						0						0
2019-11-14	5	Northern	Upper East	Talensi District hospital	District	OK						2019-11-14	1		0						0						0						0						0						0
2019-11-14	5	Northern	Upper East	Talensi District hospital	District	OK						2019-11-14	2		1	3		0	1	1	0						0						0						1	3		0	1	1	0
2019-11-14	5	Northern	Upper East	Talensi District hospital	District	OK						2019-11-14	2		0						0						0						0						0						0
2019-11-25	13	Middle	Western	Efia Nkwanta Reg Hosp	Regional	OK						2019-11-25	2		0						0						0						0						0						0
2019-11-14	5	Northern	Upper East	Talensi District hospital	District	OK						2019-11-14	2		0						0						0						0						0						0
2019-11-14	5	Northern	Upper East	Talensi District hospital	District	OK						2019-11-14	2		0						0						0						0						0						0
2019-11-14	5	Northern	Upper East	Talensi District hospital	District	OK						2019-11-14	1		0						0						0						0						0						0
2019-11-14	5	Northern	Upper East	Talensi District hospital	District	OK						2019-11-14	2		0						0						0						0						0						0
2019-11-14	5	Northern	Upper East	Talensi District hospital	District	OK						2019-11-14	2		0						0						0						0						0						0
2019-11-14	5	Northern	Upper East	Talensi District hospital	District	OK						2019-11-14	1		0						0						0						0						0						0
2019-11-08	5	Northern	Upper East	Talensi District hospital	District	OK						2019-11-08	1		0						0						0						0						0						0
2019-11-08	5	Northern	Upper East	Talensi District hospital	District	OK						2019-11-08	2		0						0						0						0						0						0
2019-11-07	5	Northern	Upper East	Talensi District hospital	District	OK						2019-11-07	1		0						0						0						0						0						0
2019-11-07	5	Northern	Upper East	Talensi District hospital	District	OK						2019-11-07	2		0						0						0						0						0						0
2019-11-07	5	Northern	Upper East	Talensi District hospital	District	OK						2019-11-07	2		0						0						0						0						0						0
2019-11-07	5	Northern	Upper East	Talensi District hospital	District	OK						2019-11-07	1		0						0						0						0						0						0
2019-11-07	5	Northern	Upper East	Talensi District hospital	District	OK						2019-11-07	2		0						0						0						0						0						0
2019-11-07	5	Northern	Upper East	Talensi District hospital	District	OK						2019-11-07	1		0						0						0						0						0						0
2019-11-07	5	Northern	Upper East	Talensi District hospital	District	OK						2019-11-07	2		0						0						0						0						0						0
2019-11-07	5	Northern	Upper East	Talensi District hospital	District	OK						2019-11-07	1		0						0						0						0						0						0
2019-11-07	5	Northern	Upper East	Talensi District hospital	District	OK						2019-11-07	1		0						0						1	2		0	1	1	0						0						0
2019-11-06	5	Northern	Upper East	Talensi District hospital	District	OK						2019-11-06	2		1	3		0	2	1	0						0						1	3		0	2	1	0						0
2019-11-06	5	Northern	Upper East	Talensi District hospital	District	OK						2019-11-06	2		0						0						0						0						0						0
2019-11-06	5	Northern	Upper East	Talensi District hospital	District	OK						2019-11-06	2		0						0						0						0						0						0
2019-11-06	5	Northern	Upper East	Talensi District hospital	District	OK						2019-11-06	1		0						0						0						0						0						0
2019-11-25	13	Middle	Western	Efia Nkwanta Reg Hosp	Regional	OK						2019-11-25	2		0						0						0						0						0						0
2019-11-07	5	Northern	Upper East	Talensi District hospital	District	OK						2019-11-07	2		0						0						0						0						0						0
2019-11-07	5	Northern	Upper East	Talensi District hospital	District	OK						2019-11-07	2		1	3		0	1	1	0						0						0						0						0
2019-11-07	5	Northern	Upper East	Talensi District hospital	District	OK						2019-11-07	2		0						0						0						0						0						0
2019-11-06	5	Northern	Upper East	Talensi District hospital	District	OK						2019-11-06	2		0						0						0						0						0						0
2019-11-06	5	Northern	Upper East	Talensi District hospital	District	OK						2019-11-06	1		0						0						0						0						1	3		0	1	1	0
2019-11-06	5	Northern	Upper East	Talensi District hospital	District	OK						2019-11-06	2		0						0						1	2		0	1	1	0						0						0
2019-11-06	5	Northern	Upper East	Talensi District hospital	District	OK						2019-11-06	2		1	3		0	1	1	1	3		0	1	2	0						0						0						0
2019-11-06	5	Northern	Upper East	Talensi District hospital	District	OK						2019-11-06	1		0						1	4		0	1	1	1	2		0	1	1	0						0						0
2019-11-06	5	Northern	Upper East	Talensi District hospital	District	OK						2019-11-06	2		0						0						0						0						0						0
2019-11-06	5	Northern	Upper East	Talensi District hospital	District	OK						2019-11-06	2		0						0						0						0						0						0
2019-11-06	5	Northern	Upper East	Talensi District hospital	District	OK						2019-11-06	1		0						0						0						0						0						0
2019-11-25	13	Middle	Western	Efia Nkwanta Reg Hosp	Regional	OK						2019-11-25	2		0						0						0						0						0						0
2019-11-25	13	Middle	Western	Efia Nkwanta Reg Hosp	Regional	OK						2019-11-25	2		0						0						0						0						0						0
2019-11-25	13	Middle	Western	Efia Nkwanta Reg Hosp	Regional	OK						2019-11-25	2		0						0						0						0						0						0
2019-11-12	8	Northern	Upper East	Pwalugu Health Center	Health Center	OK						2019-11-12	2		1	3		0	1	1	0						0						0						0						0
2019-11-12	8	Northern	Upper East	Pwalugu Health Center	Health Center	OK						2019-11-12	2		0						0						0						0						0						0
2019-11-12	8	Northern	Upper East	Pwalugu Health Center	Health Center	OK						2019-11-12	2		0						0						0						0						0						0
2019-11-12	8	Northern	Upper East	Pwalugu Health Center	Health Center	OK						2019-11-12	1		1	3		0	1	1	0						0						0						0						0
2019-11-12	8	Northern	Upper East	Pwalugu Health Center	Health Center	OK						2019-11-12	2		1	3		0	1	1	0						0						0						0						0
2019-11-12	8	Northern	Upper East	Pwalugu Health Center	Health Center	OK						2019-11-12	2		1	3		0	1	1	0						0						0						0						0
2019-11-12	8	Northern	Upper East	Pwalugu Health Center	Health Center	OK						2019-11-12	1		0						0						0						0						0						0
2019-11-12	8	Northern	Upper East	Pwalugu Health Center	Health Center	OK						2019-11-12	2		0						0						0						0						0						0
2019-11-06	5	Northern	Upper East	Talensi District hospital	District	OK						2019-11-06	2		1	3		0	1	1	0						0						0						0						0
2019-11-06	5	Northern	Upper East	Talensi District hospital	District	OK						2019-11-06	2		0						0						0						0						0						0
2019-11-06	5	Northern	Upper East	Talensi District hospital	District	OK						2019-11-06	1		0						0						0						0						0						0
2019-11-05	5	Northern	Upper East	Talensi District hospital	District	OK						2019-11-05	1		1	3		0	1	1	0						0						0						1	3		0	2	1	0
2019-11-25	21	Southern	Greater Accra	Korle Bu Teaching Hospital	Tertiary	OK						2019-11-25	2		0						0						0						0						0						0
2019-11-25	21	Southern	Greater Accra	Korle Bu Teaching Hospital	Tertiary	OK						2019-11-25	2		0						0						0						0						0						0
2019-11-25	21	Southern	Greater Accra	Korle Bu Teaching Hospital	Tertiary	OK						2019-11-25	2		0						0						0						0						0						0
2019-11-25	21	Southern	Greater Accra	Korle Bu Teaching Hospital	Tertiary	OK						2019-11-25	2		0						0						0						0						0						0
2019-11-25	21	Southern	Greater Accra	Korle Bu Teaching Hospital	Tertiary	OK						2019-11-25	2		0						0						0						0						0						0
2019-11-25	21	Southern	Greater Accra	Korle Bu Teaching Hospital	Tertiary	OK						2019-11-25	1		0						0						0						0						0						0
2019-11-25	21	Southern	Greater Accra	Korle Bu Teaching Hospital	Tertiary	OK						2019-11-25	2		0						0						0						0						0						0
2019-11-25	21	Southern	Greater Accra	Korle Bu Teaching Hospital	Tertiary	OK						2019-11-25	1		0						0						0						0						0						0
2019-11-25	21	Southern	Greater Accra	Korle Bu Teaching Hospital	Tertiary	OK						2019-11-25	2		0						0						0						0						0						0
2019-11-25	21	Southern	Greater Accra	Korle Bu Teaching Hospital	Tertiary	OK						2019-11-25	2		0						0						0						0						0						0
2019-11-25	21	Southern	Greater Accra	Korle Bu Teaching Hospital	Tertiary	OK						2019-11-25	2		0						0						0						0						0						0
2019-11-25	21	Southern	Greater Accra	Korle Bu Teaching Hospital	Tertiary	OK						2019-11-25	1		0						0						0						0						0						0
2019-11-25	21	Southern	Greater Accra	Korle Bu Teaching Hospital	Tertiary	OK						2019-11-25	1		0						0						0						0						0						0
2019-11-25	21	Southern	Greater Accra	Korle Bu Teaching Hospital	Tertiary	OK						2019-11-25	2		0						0						0						0						0						0
2019-11-25	21	Southern	Greater Accra	Korle Bu Teaching Hospital	Tertiary	OK						2019-11-25	1		0						0						0						0						0						0
2019-11-25	21	Southern	Greater Accra	Korle Bu Teaching Hospital	Tertiary	OK						2019-11-25	2		0						0						0						0						0						0
2019-11-25	21	Southern	Greater Accra	Korle Bu Teaching Hospital	Tertiary	OK						2019-11-25	2		1	3		0	1	1	0						0						0						0						0
2019-11-25	21	Southern	Greater Accra	Korle Bu Teaching Hospital	Tertiary	OK						2019-11-25	2		0						0						0						0						0						0
2019-11-25	21	Southern	Greater Accra	Korle Bu Teaching Hospital	Tertiary	OK						2019-11-25	1		0						0						0						0						0						0
2019-11-25	21	Southern	Greater Accra	Korle Bu Teaching Hospital	Tertiary	OK						2019-11-25	2		0						0						0						0						0						0
2019-11-25	21	Southern	Greater Accra	Korle Bu Teaching Hospital	Tertiary	OK						2019-11-25	1		0						0						0						0						0						0
2019-11-25	21	Southern	Greater Accra	Korle Bu Teaching Hospital	Tertiary	OK						2019-11-25	1		0						0						0						0						0						0
2019-11-25	21	Southern	Greater Accra	Korle Bu Teaching Hospital	Tertiary	OK						2019-11-25	2		0						1	3		1	1	1	0						0						0						0
2019-11-25	21	Southern	Greater Accra	Korle Bu Teaching Hospital	Tertiary	OK						2019-11-25	2		0						0						0						0						0						0
2019-11-25	21	Southern	Greater Accra	Korle Bu Teaching Hospital	Tertiary	OK						2019-11-25	2		0						0						0						0						0						0
2019-11-25	21	Southern	Greater Accra	Korle Bu Teaching Hospital	Tertiary	OK						2019-11-25	2		0						0						0						0						0						0
2019-11-25	21	Southern	Greater Accra	Korle Bu Teaching Hospital	Tertiary	OK						2019-11-25	2		0						0						0						0						0						0
2019-11-25	21	Southern	Greater Accra	Korle Bu Teaching Hospital	Tertiary	OK						2019-11-25	2		0						0						0						0						0						0
2019-11-25	21	Southern	Greater Accra	Korle Bu Teaching Hospital	Tertiary	OK						2019-11-25	2		0						0						0						0						0						0
2019-11-25	21	Southern	Greater Accra	Korle Bu Teaching Hospital	Tertiary	OK						2019-11-25	2		0						0						0						0						0						0
2019-11-25	21	Southern	Greater Accra	Korle Bu Teaching Hospital	Tertiary	OK						2019-11-25	2		0						0						0						0						0						0
2019-11-25	21	Southern	Greater Accra	Korle Bu Teaching Hospital	Tertiary	OK						2019-11-25	1		0						0						0						0						0						0
2019-11-25	21	Southern	Greater Accra	Korle Bu Teaching Hospital	Tertiary	OK						2019-11-25	1		0						0						0						0						0						0
2019-11-25	21	Southern	Greater Accra	Korle Bu Teaching Hospital	Tertiary	OK						2019-11-25	1		0						0						0						0						0						0
2019-11-25	21	Southern	Greater Accra	Korle Bu Teaching Hospital	Tertiary	OK						2019-11-25	1		0						0						0						0						0						0
2019-11-25	21	Southern	Greater Accra	Korle Bu Teaching Hospital	Tertiary	OK						2019-11-25	1		0						0						0						0						0						0
2019-11-25	21	Southern	Greater Accra	Korle Bu Teaching Hospital	Tertiary	OK						2019-11-25	1		0						0						0						0						0						0
2019-11-25	21	Southern	Greater Accra	Korle Bu Teaching Hospital	Tertiary	OK						2019-11-25	2		0						0						0						0						0						0
2019-11-12	8	Northern	Upper East	Pwalugu Health Center	Health Center	OK						2019-11-12	2		1	3		0	1	1	0						1	3		0	1	1	0						0						0
2019-11-12	8	Northern	Upper East	Pwalugu Health Center	Health Center	OK						2019-11-12	1		0						0						0						0						0						0
2019-11-12	8	Northern	Upper East	Pwalugu Health Center	Health Center	OK						2019-11-12	2		0						1	3		0	1	1	0						0						0						0
2019-11-12	8	Northern	Upper East	Pwalugu Health Center	Health Center	OK						2019-11-12	1		0						0						0						0						0						0
2019-11-21	22	Southern	Eastern	Eastern Regional Hospital	Regional	OK						2019-11-21	2		0						0						0						0						0						0
2019-11-21	22	Southern	Eastern	Eastern Regional Hospital	Regional	OK						2019-11-21	2		0						0						0						0						0						0
2019-11-21	22	Southern	Eastern	Eastern Regional Hospital	Regional	OK						2019-11-21	2		0						0						0						0						0						0
2019-11-21	22	Southern	Eastern	Eastern Regional Hospital	Regional	OK						2019-11-21	2		0						0						1	2		0	1	1	0						0						0
2019-11-21	22	Southern	Eastern	Eastern Regional Hospital	Regional	OK						2019-11-21	1		0						0						0						0						0						0
2019-11-21	22	Southern	Eastern	Eastern Regional Hospital	Regional	OK						2019-11-21	2		0						0						0						0						0						0
2019-11-21	22	Southern	Eastern	Eastern Regional Hospital	Regional	OK						2019-11-21	2		0						0						1	2		0	2	1	0						0						0
2019-11-21	22	Southern	Eastern	Eastern Regional Hospital	Regional	OK						2019-11-21	2		0						0						0						0						0						0
2019-11-21	22	Southern	Eastern	Eastern Regional Hospital	Regional	OK						2019-11-21	1		0						0						0						0						0						0
2019-11-21	22	Southern	Eastern	Eastern Regional Hospital	Regional	OK						2019-11-21	1		0						0						0						0						0						0
2019-11-21	22	Southern	Eastern	Eastern Regional Hospital	Regional	OK						2019-11-21	2		0						0						0						0						0						0
2019-11-21	22	Southern	Eastern	Eastern Regional Hospital	Regional	OK						2019-11-21	2		0						0						0						0						0						0
2019-11-21	22	Southern	Eastern	Eastern Regional Hospital	Regional	OK						2019-11-21	2		0						0						0						0						0						0
2019-11-21	22	Southern	Eastern	Eastern Regional Hospital	Regional	OK						2019-11-21	2		0						0						0						0						0						0
2019-11-21	22	Southern	Eastern	Eastern Regional Hospital	Regional	OK						2019-11-21	1		0						0						0						0						0						0
2019-11-21	22	Southern	Eastern	Eastern Regional Hospital	Regional	OK						2019-11-21	1		0						0						0						0						0						0
2019-11-21	22	Southern	Eastern	Eastern Regional Hospital	Regional	OK						2019-11-21	1		0						0						0						1	2		0	2	1	0						0
2019-11-21	22	Southern	Eastern	Eastern Regional Hospital	Regional	OK						2019-11-21	1		0						1	2		0	1	1	0						0						0						0
2019-11-21	22	Southern	Eastern	Eastern Regional Hospital	Regional	OK						2019-11-21	2		0						0						0						0						0						0
2019-11-21	22	Southern	Eastern	Eastern Regional Hospital	Regional	OK						2019-11-21	2		0						0						0						0						0						0
2019-11-21	22	Southern	Eastern	Eastern Regional Hospital	Regional	OK						2019-11-21	2		0						0						0						0						0						0
2019-11-21	22	Southern	Eastern	Eastern Regional Hospital	Regional	OK						2019-11-21	2		0						1	2		0	1	1	0						0						0						0
2019-11-21	22	Southern	Eastern	Eastern Regional Hospital	Regional	OK						2019-11-21	2		0						0						0						0						0						0
2019-11-21	22	Southern	Eastern	Eastern Regional Hospital	Regional	OK						2019-11-21	2		0						0						0						0						0						0
2019-11-21	22	Southern	Eastern	Eastern Regional Hospital	Regional	OK						2019-11-21	2		0						0						0						0						0						0
2019-11-21	22	Southern	Eastern	Eastern Regional Hospital	Regional	OK						2019-11-21	2		0						0						0						0						0						0
2019-11-21	22	Southern	Eastern	Eastern Regional Hospital	Regional	OK						2019-11-21	1		0						0						0						0						0						0
2019-11-21	22	Southern	Eastern	Eastern Regional Hospital	Regional	OK						2019-11-21	2		0						0						0						0						0						0
2019-11-21	22	Southern	Eastern	Eastern Regional Hospital	Regional	OK						2019-11-21	2		0						0						0						0						0						0
2019-11-21	22	Southern	Eastern	Eastern Regional Hospital	Regional	OK						2019-11-21	2		0						0						0						0						0						0
2019-11-22	3	Northern	Upper East	Upper East regional hospital	Regional	OK						2019-11-22	2		0						0						0						0						0						0
2019-11-22	3	Northern	Upper East	Upper East regional hospital	Regional	OK						2019-11-22	2		0						0						0						0						0						0
2019-11-21	22	Southern	Eastern	Eastern Regional Hospital	Regional	OK						2019-11-21	2		0						0						0						0						0						0
2019-11-22	3	Northern	Upper East	Upper East regional hospital	Regional	OK						2019-11-22	2		0						0						0						0						0						0
2019-11-22	3	Northern	Upper East	Upper East regional hospital	Regional	OK						2019-11-22	2		0						0						0						0						0						0
2019-11-21	22	Southern	Eastern	Eastern Regional Hospital	Regional	OK						2019-11-21	2		0						0						0						0						0						0
2019-11-22	7	Northern	Northern	Adibo Health Centre	Health Center	OK						2019-11-22	1		0						0						0						0						0						0
2019-11-22	3	Northern	Upper East	Upper East regional hospital	Regional	OK						2019-11-22	2		0						0						0						0						0						0
2019-11-21	22	Southern	Eastern	Eastern Regional Hospital	Regional	OK						2019-11-21	2		0						0						0						0						0						0
2019-11-22	3	Northern	Upper East	Upper East regional hospital	Regional	OK						2019-11-22	2		0						0						0						0						0						0
2019-11-22	3	Northern	Upper East	Upper East regional hospital	Regional	OK						2019-11-22	2		0						0						0						0						0						0
2019-11-22	3	Northern	Upper East	Upper East regional hospital	Regional	OK						2019-11-22	2		0						0						0						0						0						0
2019-11-22	3	Northern	Upper East	Upper East regional hospital	Regional	OK						2019-11-22	2		0						0						0						0						0						0
2019-11-22	3	Northern	Upper East	Upper East regional hospital	Regional	OK						2019-11-22	2		0						0						0						0						0						0
2019-11-22	3	Northern	Upper East	Upper East regional hospital	Regional	OK						2019-11-22	2		0						0						0						0						0						0
2019-11-22	3	Northern	Upper East	Upper East regional hospital	Regional	OK						2019-11-22	2		0						0						0						0						0						0
2019-11-21	22	Southern	Eastern	Eastern Regional Hospital	Regional	OK						2019-11-21	2		0						0						0						0						0						0
2019-11-22	3	Northern	Upper East	Upper East regional hospital	Regional	OK						2019-11-22	2		0						0						0						0						0						0
2019-11-22	3	Northern	Upper East	Upper East regional hospital	Regional	OK						2019-11-22	2		0						0						0						0						0						0
2019-11-21	22	Southern	Eastern	Eastern Regional Hospital	Regional	OK						2019-11-21	2		0						0						0						0						0						0
2019-11-22	3	Northern	Upper East	Upper East regional hospital	Regional	OK						2019-11-22	1		0						0						0						0						0						0
2019-11-21	22	Southern	Eastern	Eastern Regional Hospital	Regional	OK						2019-11-21	2		0						1	2		0	2	1	0						0						0						0
2019-11-22	3	Northern	Upper East	Upper East regional hospital	Regional	OK						2019-11-22	2		0						0						0						0						0						0
2019-11-22	3	Northern	Upper East	Upper East regional hospital	Regional	OK						2019-11-22	2		0						0						0						0						0						0
2019-11-22	3	Northern	Upper East	Upper East regional hospital	Regional	OK						2019-11-22	2		0						0						0						0						0						0
2019-11-21	22	Southern	Eastern	Eastern Regional Hospital	Regional	OK						2019-11-21	2		0						0						0						0						0						0
2019-11-22	3	Northern	Upper East	Upper East regional hospital	Regional	OK						2019-11-22	2		0						0						0						0						0						0
2019-11-22	3	Northern	Upper East	Upper East regional hospital	Regional	OK						2019-11-22	2		0						0						0						0						0						0
2019-11-21	22	Southern	Eastern	Eastern Regional Hospital	Regional	OK						2019-11-21	2		0						0						0						0						0						0
2019-11-22	3	Northern	Upper East	Upper East regional hospital	Regional	OK						2019-11-22	1		0						0						0						0						0						0
2019-11-21	22	Southern	Eastern	Eastern Regional Hospital	Regional	OK						2019-11-21	2		0						0						0						0						0						0
2019-11-21	22	Southern	Eastern	Eastern Regional Hospital	Regional	OK						2019-11-21	2		0						0						0						0						0						0
2019-11-22	3	Northern	Upper East	Upper East regional hospital	Regional	OK						2019-11-22	2		0						0						0						0						0						0
2019-11-21	22	Southern	Eastern	Eastern Regional Hospital	Regional	OK						2019-11-21	2		0						0						0						0						0						0
2019-11-21	22	Southern	Eastern	Eastern Regional Hospital	Regional	OK						2019-11-21	2		0						0						0						0						0						0
2019-11-22	3	Northern	Upper East	Upper East regional hospital	Regional	OK						2019-11-22	2		0						0						0						0						0						0
2019-11-21	3	Northern	Upper East	Upper East regional hospital	Regional	OK						2019-11-21	2		0						0						0						0						0						0
2019-11-21	22	Southern	Eastern	Eastern Regional Hospital	Regional	OK						2019-11-21	2		0						0						0						0						0						0
2019-11-21	3	Northern	Upper East	Upper East regional hospital	Regional	OK						2019-11-21	2		0						0						0						0						0						0
2019-11-21	3	Northern	Upper East	Upper East regional hospital	Regional	OK						2019-11-21	1		0						0						0						0						0						0
2019-11-21	3	Northern	Upper East	Upper East regional hospital	Regional	OK						2019-11-21	2		0						0						0						0						0						0
2019-11-21	3	Northern	Upper East	Upper East regional hospital	Regional	OK						2019-11-21	2		0						0						0						0						0						0
2019-11-21	3	Northern	Upper East	Upper East regional hospital	Regional	OK						2019-11-21	2		0						0						0						0						0						0
2019-11-21	7	Northern	Northern	Adibo Health Centre	Health Center	OK						2019-11-21	2		0						0						0						0						0						0
2019-11-21	3	Northern	Upper East	Upper East regional hospital	Regional	OK						2019-11-21	2		0						0						0						0						0						0
2019-11-21	3	Northern	Upper East	Upper East regional hospital	Regional	OK						2019-11-21	2		0						0						0						0						0						0
2019-11-21	3	Northern	Upper East	Upper East regional hospital	Regional	OK						2019-11-21	2		0						0						0						0						0						0
2019-11-21	3	Northern	Upper East	Upper East regional hospital	Regional	OK						2019-11-21	2		1	3		0	1	1	0						0						0						0						0
2019-11-21	3	Northern	Upper East	Upper East regional hospital	Regional	OK						2019-11-21	1		0						0						0						0						0						0
2019-11-21	3	Northern	Upper East	Upper East regional hospital	Regional	OK						2019-11-21	2		0						0						0						0						0						0
2019-11-21	3	Northern	Upper East	Upper East regional hospital	Regional	OK						2019-11-21	2		0						0						0						0						0						0
2019-11-21	3	Northern	Upper East	Upper East regional hospital	Regional	OK						2019-11-21	2		0						0						0						0						0						0
2019-11-21	3	Northern	Upper East	Upper East regional hospital	Regional	OK						2019-11-21	2		0						0						0						0						0						0
2019-11-21	3	Northern	Upper East	Upper East regional hospital	Regional	OK						2019-11-21	2		0						0						0						0						0						0
2019-11-21	3	Northern	Upper East	Upper East regional hospital	Regional	OK						2019-11-21	1		0						0						0						0						0						0
2019-11-21	3	Northern	Upper East	Upper East regional hospital	Regional	OK						2019-11-21	2		0						0						0						0						0						0
2019-11-21	3	Northern	Upper East	Upper East regional hospital	Regional	OK						2019-11-21	1		0						0						0						0						0						0
2019-11-20	3	Northern	Upper East	Upper East regional hospital	Regional	OK						2019-11-20	2		0						0						0						0						0						0
2019-11-20	3	Northern	Upper East	Upper East regional hospital	Regional	OK						2019-11-20	2		1	3		1	2	1	1	3		1	1	2	1	3		1	2	1	1	3		0	1	2	0						0
2019-11-19	3	Northern	Upper East	Upper East regional hospital	Regional	OK						2019-11-19	2		0						0						0						0						0						0
2019-11-19	3	Northern	Upper East	Upper East regional hospital	Regional	OK						2019-11-19	2		0						0						0						0						0						0
2019-11-19	3	Northern	Upper East	Upper East regional hospital	Regional	OK						2019-11-19	2		0						0						0						0						0						0
2019-11-19	3	Northern	Upper East	Upper East regional hospital	Regional	OK						2019-11-19	2		0						0						0						0						0						0
2019-11-19	3	Northern	Upper East	Upper East regional hospital	Regional	OK						2019-11-19	2		0						0						0						0						0						0
2019-11-19	3	Northern	Upper East	Upper East regional hospital	Regional	OK						2019-11-19	2		0						0						0						0						0						0
2019-11-19	3	Northern	Upper East	Upper East regional hospital	Regional	OK						2019-11-19	1		0						0						0						0						0						0
2019-11-19	3	Northern	Upper East	Upper East regional hospital	Regional	OK						2019-11-19	2		0						0						0						0						0						0
2019-11-19	3	Northern	Upper East	Upper East regional hospital	Regional	OK						2019-11-19	2		0						0						0						0						0						0
2019-11-19	3	Northern	Upper East	Upper East regional hospital	Regional	OK						2019-11-19	1		0						0						0						0						0						0
2019-11-19	3	Northern	Upper East	Upper East regional hospital	Regional	OK						2019-11-19	2		0						0						0						0						0						0
2019-11-19	3	Northern	Upper East	Upper East regional hospital	Regional	OK						2019-11-19	2		0						0						0						0						0						0
2019-11-19	3	Northern	Upper East	Upper East regional hospital	Regional	OK						2019-11-19	2		0						0						0						0						0						0
2019-11-19	3	Northern	Upper East	Upper East regional hospital	Regional	OK						2019-11-19	1		0						0						0						0						0						0
2019-11-19	3	Northern	Upper East	Upper East regional hospital	Regional	OK						2019-11-19	1		0						0						0						0						0						0
2019-11-19	3	Northern	Upper East	Upper East regional hospital	Regional	OK						2019-11-19	2		0						0						0						0						0						0
2019-11-19	3	Northern	Upper East	Upper East regional hospital	Regional	OK						2019-11-19	2		0						0						0						0						0						0
2019-11-19	3	Northern	Upper East	Upper East regional hospital	Regional	OK						2019-11-19	2		0						0						0						0						0						0
2019-11-19	3	Northern	Upper East	Upper East regional hospital	Regional	OK						2019-11-19	1		0						0						0						0						0						0
2019-11-19	3	Northern	Upper East	Upper East regional hospital	Regional	OK						2019-11-19	2		0						0						0						0						0						0
2019-11-19	3	Northern	Upper East	Upper East regional hospital	Regional	OK						2019-11-19	1		0						0						0						0						0						0
2019-11-19	3	Northern	Upper East	Upper East regional hospital	Regional	OK						2019-11-19	1		0						0						0						0						0						0
2019-11-19	3	Northern	Upper East	Upper East regional hospital	Regional	OK						2019-11-19	1		0						0						0						0						0						0
2019-11-15	3	Northern	Upper East	Upper East regional hospital	Regional	OK						2019-11-15	1		0						0						0						0						0						0
2019-11-15	3	Northern	Upper East	Upper East regional hospital	Regional	OK						2019-11-15	2		0						0						0						0						0						0
2019-11-15	3	Northern	Upper East	Upper East regional hospital	Regional	OK						2019-11-15	2		0						0						0						0						0						0
2019-11-15	3	Northern	Upper East	Upper East regional hospital	Regional	OK						2019-11-15	2		0						0						0						0						0						0
2019-11-15	3	Northern	Upper East	Upper East regional hospital	Regional	OK						2019-11-15	2		0						0						0						0						0						0
2019-11-15	3	Northern	Upper East	Upper East regional hospital	Regional	OK						2019-11-15	2		0						0						0						0						0						0
2019-11-15	3	Northern	Upper East	Upper East regional hospital	Regional	OK						2019-11-15	2		0						1	4		9	1	1	0						0						0						0
2019-11-15	3	Northern	Upper East	Upper East regional hospital	Regional	OK						2019-11-15	2		0						0						0						0						0						0
2019-11-15	3	Northern	Upper East	Upper East regional hospital	Regional	OK						2019-11-15	2		0						0						0						0						0						0
2019-11-15	3	Northern	Upper East	Upper East regional hospital	Regional	OK						2019-11-15	2		0						0						0						1	3		1	1	1	0						0
2019-11-15	3	Northern	Upper East	Upper East regional hospital	Regional	OK						2019-11-15	2		0						0						0						0						0						0
2019-11-15	3	Northern	Upper East	Upper East regional hospital	Regional	OK						2019-11-15	2		0						0						1	3		9	1	1	0						0						0
2019-11-15	3	Northern	Upper East	Upper East regional hospital	Regional	OK						2019-11-15	2		0						0						0						0						0						0
2019-11-14	3	Northern	Upper East	Upper East regional hospital	Regional	OK						2019-11-14	2		0						0						0						0						0						0
2019-11-14	3	Northern	Upper East	Upper East regional hospital	Regional	OK						2019-11-14	2		0						0						0						0						0						0
2019-11-14	3	Northern	Upper East	Upper East regional hospital	Regional	OK						2019-11-14	2		0						0						0						0						0						0
2019-11-14	3	Northern	Upper East	Upper East regional hospital	Regional	OK						2019-11-14	2		0						0						0						0						0						0
2019-11-14	3	Northern	Upper East	Upper East regional hospital	Regional	OK						2019-11-14	2		0						0						0						0						0						0
2019-11-14	3	Northern	Upper East	Upper East regional hospital	Regional	OK						2019-11-14	2		0						0						0						0						0						0
2019-11-14	3	Northern	Upper East	Upper East regional hospital	Regional	OK						2019-11-14	2		0						0						0						0						0						0
2019-11-14	3	Northern	Upper East	Upper East regional hospital	Regional	OK						2019-11-14	1		0						0						0						0						0						0
2019-11-14	3	Northern	Upper East	Upper East regional hospital	Regional	OK						2019-11-14	2		0						0						0						0						0						0
2019-11-14	3	Northern	Upper East	Upper East regional hospital	Regional	OK						2019-11-14	2		0						0						0						0						0						0
2019-11-14	3	Northern	Upper East	Upper East regional hospital	Regional	OK						2019-11-14	1		0						0						0						0						0						0
2019-11-13	3	Northern	Upper East	Upper East regional hospital	Regional	OK						2019-11-13	2		0						0						0						0						0						0
2019-11-13	3	Northern	Upper East	Upper East regional hospital	Regional	OK						2019-11-13	2		0						0						1	3		1	1	1	0						0						0
2019-11-25	13	Middle	Western	Efia Nkwanta Reg Hosp	Regional	OK						2019-11-25	2		1	1		0	1	1	0						0						0						0						0
2019-11-25	13	Middle	Western	Efia Nkwanta Reg Hosp	Regional	OK						2019-11-25	1		0						0						0						0						0						0
2019-11-25	1	Northern	Northern	Tamale teaching hospital	Tertiary	OK						2019-11-22	2		0						0						0						0						0						0
2019-11-25	1	Northern	Northern	Tamale teaching hospital	Tertiary	OK						2019-11-22	2		0						0						0						0						0						0
2019-11-25	1	Northern	Northern	Tamale teaching hospital	Tertiary	OK						2019-11-22	1		0						0						0						0						0						0
2019-11-25	1	Northern	Northern	Tamale teaching hospital	Tertiary	OK						2019-11-22	1		1	3		1	1	1	1	2		1	1	1	0						0						0						0
2019-11-25	1	Northern	Northern	Tamale teaching hospital	Tertiary	OK						2019-11-22	2		0						0						0						0						0						0
2019-11-22	1	Northern	Northern	Tamale teaching hospital	Tertiary	OK						2019-11-22	2		1	3		0	2	1	0						0						0						0						0
2019-11-22	1	Northern	Northern	Tamale teaching hospital	Tertiary	OK						2019-11-22	2		0						0						0						0						0						0
2019-11-22	1	Northern	Northern	Tamale teaching hospital	Tertiary	OK						2019-11-22	2		0						0						0						0						0						0
2019-11-22	1	Northern	Northern	Tamale teaching hospital	Tertiary	OK						2019-11-22	2		0						0						0						0						0						0
2019-11-22	1	Northern	Northern	Tamale teaching hospital	Tertiary	OK						2019-11-22	2		0						0						0						0						0						1	3		0	2
2019-11-22	1	Northern	Northern	Tamale teaching hospital	Tertiary	OK						2019-11-22	1		0						0						0						0						0						0
2019-11-22	1	Northern	Northern	Tamale teaching hospital	Tertiary	OK						2019-11-22	2		0						0						0						0						0						0
2019-11-22	1	Northern	Northern	Tamale teaching hospital	Tertiary	OK						2019-11-22	2		0						0						0						0						0						0
2019-11-22	1	Northern	Northern	Tamale teaching hospital	Tertiary	OK						2019-11-22	1		0						0						0						0						0						0
2019-11-22	1	Northern	Northern	Tamale teaching hospital	Tertiary	OK						2019-11-22	2		0						0						0						0						0						0
2019-11-22	1	Northern	Northern	Tamale teaching hospital	Tertiary	OK						2019-11-22	1		0						0						0						0						0						0
2019-11-22	1	Northern	Northern	Tamale teaching hospital	Tertiary	OK						2019-11-22	2		0						0						0						0						0						0
2019-11-22	1	Northern	Northern	Tamale teaching hospital	Tertiary	OK						2019-11-22	1		0						0						0						0						0						0
2019-11-22	1	Northern	Northern	Tamale teaching hospital	Tertiary	OK						2019-11-22	2		0						0						0						0						0						0
2019-11-22	1	Northern	Northern	Tamale teaching hospital	Tertiary	OK						2019-11-22	2		0						0						0						0						0						0
2019-11-22	1	Northern	Northern	Tamale teaching hospital	Tertiary	OK						2019-11-22	1		0						0						0						0						0						0
2019-11-22	1	Northern	Northern	Tamale teaching hospital	Tertiary	OK						2019-11-22	2		1	2		0	1	1	0						0						0						0						0
2019-11-22	1	Northern	Northern	Tamale teaching hospital	Tertiary	OK						2019-11-22	2		0						0						0						0						0						0
2019-11-25	13	Middle	Western	Efia Nkwanta Reg Hosp	Regional	OK						2019-11-25	2		0						0						0						0						0						0
2019-11-25	29	Southern	Greater Accra	Madina Polyclinic (Rawlings Circle)	Health Center	OK						2019-11-25	2		0						0						0						0						0						0
2019-11-19	29	Southern	Greater Accra	Madina Polyclinic (Rawlings Circle)	Health Center	OK						2019-11-19	2		0						0						0						0						0						0
2019-11-21	29	Southern	Greater Accra	Madina Polyclinic (Rawlings Circle)	Health Center	OK						2019-11-21	2		0						0						0						0						0						0
2019-11-21	29	Southern	Greater Accra	Madina Polyclinic (Rawlings Circle)	Health Center	OK						2019-11-21	2		0						0						0						0						0						0
2019-11-20	29	Southern	Greater Accra	Madina Polyclinic (Rawlings Circle)	Health Center	OK						2019-11-20	2		0						0						0						0						0						0
2019-11-22	12	Middle	Brong Ahafo	Brong Ahafo Regional Hospital	Regional	OK						2019-11-22	2		0						0						0						0						0						0
2019-11-22	12	Middle	Brong Ahafo	Brong Ahafo Regional Hospital	Regional	OK						2019-11-22	2		1	2		0	1	1	0						0						0						0						0
2019-11-22	12	Middle	Brong Ahafo	Brong Ahafo Regional Hospital	Regional	OK						2019-11-22	1		0						0						0						0						0						0
2019-11-22	12	Middle	Brong Ahafo	Brong Ahafo Regional Hospital	Regional	OK						2019-11-22	1		0						0						0						0						0						0
2019-11-22	12	Middle	Brong Ahafo	Brong Ahafo Regional Hospital	Regional	OK						2019-11-22	1		0						0						0						1	2		0	1	1	0						0
2019-11-22	12	Middle	Brong Ahafo	Brong Ahafo Regional Hospital	Regional	OK						2019-11-22	2		0						0						0						0						0						0
2019-11-22	12	Middle	Brong Ahafo	Brong Ahafo Regional Hospital	Regional	OK						2019-11-22	2		0						0						0						0						0						0
2019-11-22	12	Middle	Brong Ahafo	Brong Ahafo Regional Hospital	Regional	OK						2019-11-22	1		0						1	2		0	2	1	0						0						0						0
2019-11-21	12	Middle	Brong Ahafo	Brong Ahafo Regional Hospital	Regional		12	2	2	Sunyani regional hospital	1	2019-11-22	2		1	2		1	1	1	0						0						0						0						0
2019-11-21	12	Middle	Brong Ahafo	Brong Ahafo Regional Hospital	Regional		12	2	2	Sunyani regional hospital	3	2019-11-21	2		0						0						0						0						0						0
2019-11-22	15	Middle	Brong Ahafo	Sene District hospital	District	OK						2019-11-22	2		0						0						0						0						0						0
2019-11-22	15	Middle	Brong Ahafo	Sene District hospital	District	OK						2019-11-22	2		0						0						0						0						0						0
2019-11-22	15	Middle	Brong Ahafo	Sene District hospital	District	OK						2019-11-21	2		0						0						0						0						0						0
2019-11-22	15	Middle	Brong Ahafo	Sene District hospital	District	OK						2019-11-20	2		0						0						0						0						0						0
2019-11-22	21	Southern	Greater Accra	Korle Bu Teaching Hospital	Tertiary	OK						2019-11-22	2		0						0						0						0						0						0
2019-11-22	21	Southern	Greater Accra	Korle Bu Teaching Hospital	Tertiary	OK						2019-11-22	1		0						0						0						0						0						0
2019-11-11	21	Southern	Greater Accra	Korle Bu Teaching Hospital	Tertiary	OK						2019-11-11	2		0						0						0						0						0						0
2019-11-11	21	Southern	Greater Accra	Korle Bu Teaching Hospital	Tertiary	OK						2019-11-11	1		0						0						0						0						0						0
2019-11-11	21	Southern	Greater Accra	Korle Bu Teaching Hospital	Tertiary	OK						2019-11-11	2		0						0						0						0						0						0
2019-10-30	21	Southern	Greater Accra	Korle Bu Teaching Hospital	Tertiary	OK						2019-10-30	2		0						0						1	3		1	1	1	0						0						0
2019-11-21	24	Southern	Central	Bawjuise polyclinic	District	OK						2019-11-21	2		0						0						0						0						0						0
2019-11-21	24	Southern	Central	Bawjuise polyclinic	District	OK						2019-11-21	2		0						0						0						0						0						0
2019-11-21	24	Southern	Central	Bawjuise polyclinic	District	OK						2019-11-21	2		0						0						0						0						0						0
2019-11-21	24	Southern	Central	Bawjuise polyclinic	District	OK						2019-11-21	2		0						0						0						0						0						0
2019-11-21	24	Southern	Central	Bawjuise polyclinic	District	OK						2019-11-21	2		0						0						0						1	4		0	2	1	0						0
2019-11-21	24	Southern	Central	Bawjuise polyclinic	District	OK						2019-11-21	2		0						0						0						0						0						0
2019-11-21	24	Southern	Central	Bawjuise polyclinic	District	OK						2019-11-21	1		0						0						0						0						0						0
2019-11-21	24	Southern	Central	Bawjuise polyclinic	District	OK						2019-11-21	2		0						0						0						0						0						0
2019-11-21	24	Southern	Central	Bawjuise polyclinic	District	OK						2019-11-21	1		0						0						0						1	3		0	1	1	0						0
2019-11-21	24	Southern	Central	Bawjuise polyclinic	District	OK						2019-11-21	2		0						0						0						0						0						0
2019-11-22	21	Southern	Greater Accra	Korle Bu Teaching Hospital	Tertiary	OK						2019-11-22	2		0						0						0						0						0						0
2019-11-22	21	Southern	Greater Accra	Korle Bu Teaching Hospital	Tertiary	OK						2019-11-22	1		0						1	3		1	1	1	0						0						0						0
2019-11-22	21	Southern	Greater Accra	Korle Bu Teaching Hospital	Tertiary	OK						2019-11-22	2		0						0						0						0						0						0
2019-11-22	21	Southern	Greater Accra	Korle Bu Teaching Hospital	Tertiary	OK						2019-11-22	2		0						0						0						0						0						0
2019-11-22	21	Southern	Greater Accra	Korle Bu Teaching Hospital	Tertiary	OK						2019-11-22	2		0						0						0						0						0						0
2019-11-22	21	Southern	Greater Accra	Korle Bu Teaching Hospital	Tertiary	OK						2019-11-22	2		0						0						0						0						0						0
2019-11-22	21	Southern	Greater Accra	Korle Bu Teaching Hospital	Tertiary	OK						2019-11-22	2		0						0						0						0						0						0
2019-11-22	21	Southern	Greater Accra	Korle Bu Teaching Hospital	Tertiary	OK						2019-11-22	2		0						0						0						0						0						0
2019-11-22	21	Southern	Greater Accra	Korle Bu Teaching Hospital	Tertiary	OK						2019-11-22	2		0						0						0						0						0						0
2019-11-22	21	Southern	Greater Accra	Korle Bu Teaching Hospital	Tertiary	OK						2019-11-22	2		0						0						0						0						0						0
2019-11-22	21	Southern	Greater Accra	Korle Bu Teaching Hospital	Tertiary	OK						2019-11-22	2		0						0						0						0						0						0
2019-11-22	21	Southern	Greater Accra	Korle Bu Teaching Hospital	Tertiary	OK						2019-11-22	2		0						0						0						0						0						0
2019-11-22	21	Southern	Greater Accra	Korle Bu Teaching Hospital	Tertiary	OK						2019-11-22	2		0						0						0						0						0						0
2019-11-22	21	Southern	Greater Accra	Korle Bu Teaching Hospital	Tertiary	OK						2019-11-22	2		0						0						0						0						0						0
2019-11-22	21	Southern	Greater Accra	Korle Bu Teaching Hospital	Tertiary	OK						2019-11-22	1		0						0						0						0						0						0
2019-11-22	21	Southern	Greater Accra	Korle Bu Teaching Hospital	Tertiary	OK						2019-11-22	2		0						0						0						0						0						0
2019-11-22	21	Southern	Greater Accra	Korle Bu Teaching Hospital	Tertiary	OK						2019-11-22	2		0						1	3		1	1	1	0						0						0						0
2019-11-22	21	Southern	Greater Accra	Korle Bu Teaching Hospital	Tertiary	OK						2019-11-22	1		0						0						1	3		1	1	1	0						0						0
2019-11-22	21	Southern	Greater Accra	Korle Bu Teaching Hospital	Tertiary	OK						2019-11-22	2		0						0						0						0						0						0
2019-11-22	21	Southern	Greater Accra	Korle Bu Teaching Hospital	Tertiary	OK						2019-11-22	2		0						0						0						0						0						0
2019-11-22	21	Southern	Greater Accra	Korle Bu Teaching Hospital	Tertiary	OK						2019-11-22	2		0						0						0						0						0						0
2019-11-22	21	Southern	Greater Accra	Korle Bu Teaching Hospital	Tertiary	OK						2019-11-22	2		0						0						0						0						0						0
2019-11-22	21	Southern	Greater Accra	Korle Bu Teaching Hospital	Tertiary	OK						2019-11-22	2		0						0						0						0						0						0
2019-11-22	21	Southern	Greater Accra	Korle Bu Teaching Hospital	Tertiary	OK						2019-11-22	2		0						0						0						0						1	3		1	1	1	0
2019-11-22	21	Southern	Greater Accra	Korle Bu Teaching Hospital	Tertiary	OK						2019-11-22	1		1	3		0	1	1	0						0						0						0						0
2019-11-22	21	Southern	Greater Accra	Korle Bu Teaching Hospital	Tertiary	OK						2019-11-22	2		0						0						0						0						0						0
2019-11-22	21	Southern	Greater Accra	Korle Bu Teaching Hospital	Tertiary	OK						2019-11-22	2		0						0						1	2		1	1	1	0						0						0
2019-11-22	21	Southern	Greater Accra	Korle Bu Teaching Hospital	Tertiary	OK						2019-11-22	2		0						0						0						0						0						0
2019-11-22	21	Southern	Greater Accra	Korle Bu Teaching Hospital	Tertiary	OK						2019-11-22	1		0						0						0						1	3		0	1	1	0						0
2019-11-22	21	Southern	Greater Accra	Korle Bu Teaching Hospital	Tertiary	OK						2019-11-22	2		1	3		1	1	1	0						0						0						0						0
2019-11-22	21	Southern	Greater Accra	Korle Bu Teaching Hospital	Tertiary	OK						2019-11-22	2		0						0						0						0						0						0
2019-11-22	21	Southern	Greater Accra	Korle Bu Teaching Hospital	Tertiary	OK						2019-11-22	1		0						0						0						0						0						0
2019-11-22	21	Southern	Greater Accra	Korle Bu Teaching Hospital	Tertiary	OK						2019-11-22	2		0						0						0						0						0						0
2019-11-21	21	Southern	Greater Accra	Korle Bu Teaching Hospital	Tertiary	OK						2019-11-21	2		0						0						0						0						0						0
2019-11-22	21	Southern	Greater Accra	Korle Bu Teaching Hospital	Tertiary	OK						2019-11-22	2		0						0						0						0						0						0
2019-11-22	21	Southern	Greater Accra	Korle Bu Teaching Hospital	Tertiary	OK						2019-11-22	2		0						0						0						0						0						0
2019-11-22	21	Southern	Greater Accra	Korle Bu Teaching Hospital	Tertiary	OK						2019-11-22	2		0						0						0						0						0						0
2019-11-22	21	Southern	Greater Accra	Korle Bu Teaching Hospital	Tertiary	OK						2019-11-22	2		0						1	3		1	1	1	0						0						0						0
2019-11-22	21	Southern	Greater Accra	Korle Bu Teaching Hospital	Tertiary	OK						2019-11-22	2		0						0						0						1	3		1	1	1	0						0
2019-11-22	21	Southern	Greater Accra	Korle Bu Teaching Hospital	Tertiary	OK						2019-11-22	2		0						0						0						0						0						0
2019-11-22	21	Southern	Greater Accra	Korle Bu Teaching Hospital	Tertiary	OK						2019-11-22	2		1	4		1	1	1	0						0						0						0						0
2019-11-22	21	Southern	Greater Accra	Korle Bu Teaching Hospital	Tertiary	OK						2019-11-22	2		0						0						0						0						0						0
2019-11-22	21	Southern	Greater Accra	Korle Bu Teaching Hospital	Tertiary	OK						2019-11-22	2		0						1	2		0	2	1	0						0						0						0
2019-11-22	21	Southern	Greater Accra	Korle Bu Teaching Hospital	Tertiary	OK						2019-11-22	2		0						0						0						0						0						0
2019-11-22	21	Southern	Greater Accra	Korle Bu Teaching Hospital	Tertiary	OK						2019-11-22	2		0						0						0						0						1	3		1	1	1	0
2019-11-22	21	Southern	Greater Accra	Korle Bu Teaching Hospital	Tertiary	OK						2019-11-22	2		0						0						0						0						0						0
2019-11-22	21	Southern	Greater Accra	Korle Bu Teaching Hospital	Tertiary	OK						2019-11-22	2		1	3		1	1	1	0						0						0						0						0
2019-11-22	21	Southern	Greater Accra	Korle Bu Teaching Hospital	Tertiary	OK						2019-11-22	1		0						0						0						0						0						1	3		1	1
2019-11-22	21	Southern	Greater Accra	Korle Bu Teaching Hospital	Tertiary	OK						2019-11-22	2		0						0						0						0						0						0
2019-11-22	21	Southern	Greater Accra	Korle Bu Teaching Hospital	Tertiary	OK						2019-11-22	2		0						0						0						0						0						0
2019-11-22	21	Southern	Greater Accra	Korle Bu Teaching Hospital	Tertiary	OK						2019-11-22	2		0						0						0						0						0						0
2019-11-22	21	Southern	Greater Accra	Korle Bu Teaching Hospital	Tertiary	OK						2019-11-22	1		0						0						0						0						0						0
2019-11-22	21	Southern	Greater Accra	Korle Bu Teaching Hospital	Tertiary	OK						2019-11-22	1		0						0						0						0						0						0
2019-11-22	21	Southern	Greater Accra	Korle Bu Teaching Hospital	Tertiary	OK						2019-11-22	1		0						0						0						0						0						0
2019-11-22	21	Southern	Greater Accra	Korle Bu Teaching Hospital	Tertiary	OK						2019-11-22	2		0						0						0						0						0						0
2019-11-22	21	Southern	Greater Accra	Korle Bu Teaching Hospital	Tertiary	OK						2019-11-22	2		0						0						0						0						0						0
2019-11-22	21	Southern	Greater Accra	Korle Bu Teaching Hospital	Tertiary	OK						2019-11-22	2		0						0						0						0						0						0
2019-11-22	21	Southern	Greater Accra	Korle Bu Teaching Hospital	Tertiary	OK						2019-11-22	2		0						0						0						0						0						0
2019-11-21	24	Southern	Central	Bawjuise polyclinic	District	OK						2019-11-21	2		0						0						0						0						0						0
2019-11-19	23	Southern	Volta	Ho Teaching Hospital	Regional	OK						2019-11-19	2		0						0						0						0						0						0
2019-11-19	23	Southern	Volta	Ho Teaching Hospital	Regional	OK						2019-11-19	2		0						0						0						0						0						0
2019-11-19	23	Southern	Volta	Ho Teaching Hospital	Regional	OK						2019-11-19	2		0						0						0						0						0						0
2019-11-19	23	Southern	Volta	Ho Teaching Hospital	Regional	OK						2019-11-19	1		0						0						0						0						0						0
2019-11-19	23	Southern	Volta	Ho Teaching Hospital	Regional	OK						2019-11-19	2		0						0						0						0						0						0
2019-11-19	23	Southern	Volta	Ho Teaching Hospital	Regional	OK						2019-11-19	2		0						0						0						0						0						0
2019-11-19	23	Southern	Volta	Ho Teaching Hospital	Regional	OK						2019-11-19	2		0						0						0						0						0						0
2019-11-19	23	Southern	Volta	Ho Teaching Hospital	Regional	OK						2019-11-19	2		0						0						0						0						0						0
2019-11-19	23	Southern	Volta	Ho Teaching Hospital	Regional	OK						2019-11-19	1		0						0						0						0						0						0
2019-11-19	23	Southern	Volta	Ho Teaching Hospital	Regional	OK						2019-11-19	1		0						0						0						0						0						0
2019-11-19	23	Southern	Volta	Ho Teaching Hospital	Regional	OK						2019-11-19	2		0						0						0						0						0						0
2019-11-19	23	Southern	Volta	Ho Teaching Hospital	Regional	OK						2019-11-19	1		0						0						0						0						0						0
2019-11-19	23	Southern	Volta	Ho Teaching Hospital	Regional	OK						2019-11-19	2		0						0						0						0						0						0
2019-11-19	23	Southern	Volta	Ho Teaching Hospital	Regional	OK						2019-11-19	1		0						0						0						0						0						0
2019-11-19	23	Southern	Volta	Ho Teaching Hospital	Regional	OK						2019-11-19	2		0						1	2		1	1	1	0						0						0						0
2019-11-19	23	Southern	Volta	Ho Teaching Hospital	Regional	OK						2019-11-19	2		0						0						0						1	3		0	1	1	0						0
2019-11-19	23	Southern	Volta	Ho Teaching Hospital	Regional	OK						2019-11-19	2		0						0						0						0						0						0
2019-11-19	23	Southern	Volta	Ho Teaching Hospital	Regional	OK						2019-11-19	2		0						0						0						0						0						0
2019-11-19	23	Southern	Volta	Ho Teaching Hospital	Regional	OK						2019-11-19	2		0						0						0						0						0						0
2019-11-19	23	Southern	Volta	Ho Teaching Hospital	Regional	OK						2019-11-19	2		0						0						0						0						0						0
2019-11-19	23	Southern	Volta	Ho Teaching Hospital	Regional	OK						2019-11-19	1		0						0						0						0						0						0
2019-11-19	23	Southern	Volta	Ho Teaching Hospital	Regional	OK						2019-11-19	1		0						0						0						0						0						0
2019-11-19	23	Southern	Volta	Ho Teaching Hospital	Regional	OK						2019-11-19	2		0						0						0						0						0						0
2019-11-19	23	Southern	Volta	Ho Teaching Hospital	Regional	OK						2019-11-19	1		0						0						0						0						0						0
2019-11-19	23	Southern	Volta	Ho Teaching Hospital	Regional	OK						2019-11-19	1		0						0						0						0						0						0
2019-11-19	23	Southern	Volta	Ho Teaching Hospital	Regional	OK						2019-11-19	2		0						0						0						0						0						0
2019-11-19	23	Southern	Volta	Ho Teaching Hospital	Regional	OK						2019-11-19	2		0						0						0						0						0						0
2019-11-19	23	Southern	Volta	Ho Teaching Hospital	Regional	OK						2019-11-19	2		0						0						0						0						0						0
2019-11-19	23	Southern	Volta	Ho Teaching Hospital	Regional	OK						2019-11-19	1		0						0						0						0						0						0
2019-11-18	23	Southern	Volta	Ho Teaching Hospital	Regional	OK						2019-11-18	2		0						0						0						0						0						0
2019-11-18	23	Southern	Volta	Ho Teaching Hospital	Regional	OK						2019-11-18	1		0						0						0						0						0						0
2019-11-18	23	Southern	Volta	Ho Teaching Hospital	Regional	OK						2019-11-18	1		0						0						0						0						0						0
2019-11-18	23	Southern	Volta	Ho Teaching Hospital	Regional	OK						2019-11-18	2		0						0						0						0						0						0
2019-11-18	23	Southern	Volta	Ho Teaching Hospital	Regional	OK						2019-11-18	2		0						0						0						0						0						0
2019-11-18	23	Southern	Volta	Ho Teaching Hospital	Regional	OK						2019-11-18	2		0						0						0						0						0						0
2019-11-18	23	Southern	Volta	Ho Teaching Hospital	Regional	OK						2019-11-18	1		0						0						0						0						0						0
2019-11-18	23	Southern	Volta	Ho Teaching Hospital	Regional	OK						2019-11-18	2		0						1	3		0	1	1	0						0						0						0
2019-11-18	23	Southern	Volta	Ho Teaching Hospital	Regional	OK						2019-11-18	2		0						0						0						0						0						0
2019-11-18	23	Southern	Volta	Ho Teaching Hospital	Regional	OK						2019-11-18	2		0						0						0						0						0						0
2019-11-18	23	Southern	Volta	Ho Teaching Hospital	Regional	OK						2019-11-18	2		1	3		1	1	1	0						0						0						0						0
2019-11-18	23	Southern	Volta	Ho Teaching Hospital	Regional	OK						2019-11-18	2		0						0						0						0						0						0
2019-11-18	23	Southern	Volta	Ho Teaching Hospital	Regional	OK						2019-11-18	2		0						0						0						0						0						0
2019-11-18	23	Southern	Volta	Ho Teaching Hospital	Regional	OK						2019-11-18	2		0						0						0						0						0						0
2019-11-18	23	Southern	Volta	Ho Teaching Hospital	Regional	OK						2019-11-18	2		0						0						0						0						0						0
2019-11-18	23	Southern	Volta	Ho Teaching Hospital	Regional	OK						2019-11-18	1		0						0						0						0						0						0
2019-11-18	23	Southern	Volta	Ho Teaching Hospital	Regional	OK						2019-11-18	1		0						0						1	4		0	1	2	0						0						0
2019-11-18	23	Southern	Volta	Ho Teaching Hospital	Regional	OK						2019-11-18	2		0						0						0						0						1	2		0	1	1	0
2019-11-18	23	Southern	Volta	Ho Teaching Hospital	Regional	OK						2019-11-18	2		0						0						0						0						0						0
2019-11-18	23	Southern	Volta	Ho Teaching Hospital	Regional	OK						2019-11-18	2		0						0						0						0						0						0
2019-11-18	23	Southern	Volta	Ho Teaching Hospital	Regional	OK						2019-11-18	2		0						0						0						0						0						0
2019-11-18	23	Southern	Volta	Ho Teaching Hospital	Regional	OK						2019-11-18	2		0						0						0						0						0						0
2019-11-14	29	Southern	Greater Accra	Madina Polyclinic (Rawlings Circle)	Health Center	OK						2019-11-14	1		1	3		1	1	1	0						0						0						0						0
2019-10-31	29	Southern	Greater Accra	Madina Polyclinic (Rawlings Circle)	Health Center	OK						2019-10-31	2		1	3		1	1	1	1	3		1	1	1	0						0						0						0
2019-11-14	29	Southern	Greater Accra	Madina Polyclinic (Rawlings Circle)	Health Center	OK						2019-11-14	2		0						0						0						0						0						0
2019-11-19	29	Southern	Greater Accra	Madina Polyclinic (Rawlings Circle)	Health Center	OK						2019-11-19	2		0						0						0						1	2		0	3	1	0						0
2019-11-19	29	Southern	Greater Accra	Madina Polyclinic (Rawlings Circle)	Health Center	OK						2019-11-19	1		0						0						0						1	3		0	3	1	0						0
2019-11-21	29	Southern	Greater Accra	Madina Polyclinic (Rawlings Circle)	Health Center	OK						2019-11-21	2		0						0						0						0						0						0
2019-11-21	29	Southern	Greater Accra	Madina Polyclinic (Rawlings Circle)	Health Center	OK						2019-11-21	2		0						0						0						0						0						0
2019-11-21	29	Southern	Greater Accra	Madina Polyclinic (Rawlings Circle)	Health Center	OK						2019-11-21	2		0						0						0						0						0						0
2019-11-21	29	Southern	Greater Accra	Madina Polyclinic (Rawlings Circle)	Health Center	OK						2019-11-21	2		0						0						0						0						0						0
2019-11-08	29	Southern	Greater Accra	Madina Polyclinic (Rawlings Circle)	Health Center	OK						2019-11-08	2		0						1	4		0	1	1	0						0						0						0
2019-11-21	12	Middle	Brong Ahafo	Brong Ahafo Regional Hospital	Regional	OK						2019-11-21	1		1	3		0	1	1	1	3		0	1	1	1	3		0	1	1	1	3		0	1	1	0						1	3		0	1
2019-11-21	12	Middle	Brong Ahafo	Brong Ahafo Regional Hospital	Regional	OK						2019-11-21	1		1	3		1	2	1	1	3		1	2	1	1	3		1	2	1	0						1	3		1	2	1	1	3		1	2
2019-11-21	12	Middle	Brong Ahafo	Brong Ahafo Regional Hospital	Regional	OK						2019-11-21	2		1	3		1	2	1	0						1	3		1	1	1	0						0						1	3		1	2
2019-11-21	12	Middle	Brong Ahafo	Brong Ahafo Regional Hospital	Regional	OK						2019-11-21	1		0						0						0						1	3		1	2	1	0						0
2019-11-21	12	Middle	Brong Ahafo	Brong Ahafo Regional Hospital	Regional	OK						2019-11-21	1		0						0						0						0						0						0
2019-11-21	12	Middle	Brong Ahafo	Brong Ahafo Regional Hospital	Regional	OK						2019-11-21	2		0						0						1	3		1	2	1	0						0						0
2019-11-21	12	Middle	Brong Ahafo	Brong Ahafo Regional Hospital	Regional	OK						2019-11-21	2		0						0						0						0						0						0
2019-11-21	12	Middle	Brong Ahafo	Brong Ahafo Regional Hospital	Regional	OK						2019-11-21	1		0						0						0						0						0						0
2019-11-21	12	Middle	Brong Ahafo	Brong Ahafo Regional Hospital	Regional	OK						2019-11-21	2		0						0						0						0						0						1	3		1	2
2019-11-21	12	Middle	Brong Ahafo	Brong Ahafo Regional Hospital	Regional	OK						2019-11-21	2		0						0						0						0						0						0
2019-11-21	12	Middle	Brong Ahafo	Brong Ahafo Regional Hospital	Regional	OK						2019-11-21	2		0						0						0						0						0						1	3		1	2
2019-11-21	12	Middle	Brong Ahafo	Brong Ahafo Regional Hospital	Regional	OK						2019-11-21	2		0						0						0						0						0						0
2019-11-21	19	Middle	Ashanti	Nkawie Health Center	Health Center	OK						2019-11-21	2		0						0						0						0						0						0
2019-11-21	12	Middle	Brong Ahafo	Brong Ahafo Regional Hospital	Regional	OK						2019-11-21	2		0						0						0						0						0						0
2019-11-21	12	Middle	Brong Ahafo	Brong Ahafo Regional Hospital	Regional	OK						2019-11-21	2		0						0						0						1	3		1	1	1	1	4		1	2	1	0
2019-11-21	12	Middle	Brong Ahafo	Brong Ahafo Regional Hospital	Regional	OK						2019-11-21	2		0						0						1	3		1	2	1	1	3		1	1	1	0						0
2019-11-21	12	Middle	Brong Ahafo	Brong Ahafo Regional Hospital	Regional	OK						2019-11-21	2		0						1	4		1	2	1	1	3		1	1	1	0						0						0
2019-11-21	12	Middle	Brong Ahafo	Brong Ahafo Regional Hospital	Regional	OK						2019-11-21	2		0						0						0						0						0						0
2019-11-21	12	Middle	Brong Ahafo	Brong Ahafo Regional Hospital	Regional	OK						2019-11-21	1		0						0						0						0						0						0
2019-11-21	12	Middle	Brong Ahafo	Brong Ahafo Regional Hospital	Regional	OK						2019-11-21	2		0						0						0						0						0						0
2019-11-21	12	Middle	Brong Ahafo	Brong Ahafo Regional Hospital	Regional	OK						2019-11-21	2		0						0						0						1	3		1	2	1	0						0
2019-11-20	12	Middle	Brong Ahafo	Brong Ahafo Regional Hospital	Regional	OK						2019-11-20	2		0						0						0						0						0						0
2019-11-20	12	Middle	Brong Ahafo	Brong Ahafo Regional Hospital	Regional	OK						2019-11-20	2		0						0						0						0						0						0
2019-11-20	12	Middle	Brong Ahafo	Brong Ahafo Regional Hospital	Regional	OK						2019-11-20	2		0						0						0						0						0						1	3		1	2
2019-11-20	12	Middle	Brong Ahafo	Brong Ahafo Regional Hospital	Regional	OK						2019-11-20	1		0						0						0						0						0						0
2019-11-20	12	Middle	Brong Ahafo	Brong Ahafo Regional Hospital	Regional	OK						2019-11-13	2		0						0						0						0						0						0
2019-11-20	12	Middle	Brong Ahafo	Brong Ahafo Regional Hospital	Regional	OK						2019-11-13	1		0						0						0						0						0						0
2019-11-20	12	Middle	Brong Ahafo	Brong Ahafo Regional Hospital	Regional	OK						2019-11-13	2		0						0						0						0						0						1	3		1	2
2019-11-20	12	Middle	Brong Ahafo	Brong Ahafo Regional Hospital	Regional	OK						2019-11-13	2		0						0						1	3		1	2	1	0						0						0
2019-11-20	12	Middle	Brong Ahafo	Brong Ahafo Regional Hospital	Regional	OK						2019-11-13	2		0						0						0						0						0						0
2019-11-20	12	Middle	Brong Ahafo	Brong Ahafo Regional Hospital	Regional	OK						2019-11-13	1		0						0						0						0						0						0
2019-11-20	12	Middle	Brong Ahafo	Brong Ahafo Regional Hospital	Regional	OK						2019-11-15	2		0						0						0						0						0						0
2019-11-20	12	Middle	Brong Ahafo	Brong Ahafo Regional Hospital	Regional	OK						2019-11-15	2		0						0						0						0						0						0
2019-11-20	12	Middle	Brong Ahafo	Brong Ahafo Regional Hospital	Regional	OK						2019-11-15	2		0						0						0						0						0						0
2019-11-20	12	Middle	Brong Ahafo	Brong Ahafo Regional Hospital	Regional	OK						2019-11-15	2		0						0						0						0						0						0
2019-11-20	12	Middle	Brong Ahafo	Brong Ahafo Regional Hospital	Regional	OK						2019-11-15	1		0						0						0						0						0						0
2019-11-20	12	Middle	Brong Ahafo	Brong Ahafo Regional Hospital	Regional	OK						2019-11-15	1		0						0						0						0						0						0
2019-11-20	12	Middle	Brong Ahafo	Brong Ahafo Regional Hospital	Regional	OK						2019-11-15	2		0						0						0						0						0						0
2019-11-20	12	Middle	Brong Ahafo	Brong Ahafo Regional Hospital	Regional	OK						2019-11-15	1		1	3		1	2	1	0						0						0						0						0
2019-11-20	12	Middle	Brong Ahafo	Brong Ahafo Regional Hospital	Regional	OK						2019-11-15	1		1	3		1	2	1	0						0						0						0						0
2019-11-20	12	Middle	Brong Ahafo	Brong Ahafo Regional Hospital	Regional	OK						2019-11-15	2		0						0						1	3		0	2	1	0						0						0
2019-11-20	12	Middle	Brong Ahafo	Brong Ahafo Regional Hospital	Regional	OK						2019-11-15	2		1	3		1	2	1	1	3		1	1	1	0						0						0						0
2019-11-19	12	Middle	Brong Ahafo	Brong Ahafo Regional Hospital	Regional	OK						2019-11-13	2		0						0						0						0						0						0
2019-11-19	12	Middle	Brong Ahafo	Brong Ahafo Regional Hospital	Regional	OK						2019-11-13	2		0						0						0						0						0						0
2019-11-19	12	Middle	Brong Ahafo	Brong Ahafo Regional Hospital	Regional	OK						2019-11-13	1		0						0						0						0						0						0
2019-11-19	12	Middle	Brong Ahafo	Brong Ahafo Regional Hospital	Regional	OK						2019-11-13	2		0						0						0						0						0						0
2019-11-19	12	Middle	Brong Ahafo	Brong Ahafo Regional Hospital	Regional	OK						2019-11-13	2		0						0						0						0						0						0
2019-11-19	12	Middle	Brong Ahafo	Brong Ahafo Regional Hospital	Regional	OK						2019-11-13	2		0						0						0						0						0						0
2019-11-19	12	Middle	Brong Ahafo	Brong Ahafo Regional Hospital	Regional	OK						2019-11-13	2		0						0						0						0						0						0
2019-11-19	12	Middle	Brong Ahafo	Brong Ahafo Regional Hospital	Regional	OK						2019-11-13	2		0						0						0						0						0						0
2019-11-19	12	Middle	Brong Ahafo	Brong Ahafo Regional Hospital	Regional	OK						2019-11-13	1		0						0						0						0						0						0
2019-11-19	12	Middle	Brong Ahafo	Brong Ahafo Regional Hospital	Regional	OK						2019-11-13	1		1	3		1	2	1	1	3		1	2	1	1	3		1	2	1	0						0						0
2019-11-19	12	Middle	Brong Ahafo	Brong Ahafo Regional Hospital	Regional	OK						2019-11-13	2		0						0						0						0						0						1	3		1	3
2019-11-19	12	Middle	Brong Ahafo	Brong Ahafo Regional Hospital	Regional	OK						2019-11-13	2		0						0						0						0						1	3		1	2	1	0
2019-11-19	12	Middle	Brong Ahafo	Brong Ahafo Regional Hospital	Regional	OK						2019-11-13	2		0						0						0						0						0						0
2019-11-19	12	Middle	Brong Ahafo	Brong Ahafo Regional Hospital	Regional	OK						2019-11-13	2		0						0						0						0						0						0
2019-11-19	12	Middle	Brong Ahafo	Brong Ahafo Regional Hospital	Regional	OK						2019-11-13	1		0						1	2		1	2	1	0						0						0						0
2019-11-19	12	Middle	Brong Ahafo	Brong Ahafo Regional Hospital	Regional	OK						2019-11-13	1		0						0						0						0						0						0
2019-11-19	12	Middle	Brong Ahafo	Brong Ahafo Regional Hospital	Regional	OK						2019-11-13	2		0						0						0						0						0						0
2019-11-19	12	Middle	Brong Ahafo	Brong Ahafo Regional Hospital	Regional	OK						2019-11-13	1		0						0						0						0						0						1	3		1	2
2019-11-19	12	Middle	Brong Ahafo	Brong Ahafo Regional Hospital	Regional	OK						2019-11-13	2		0						0						1	3		1	2	1	0						0						0
2019-11-19	12	Middle	Brong Ahafo	Brong Ahafo Regional Hospital	Regional	OK						2019-11-13	1		0						0						0						0						0						0
2019-11-19	12	Middle	Brong Ahafo	Brong Ahafo Regional Hospital	Regional	OK						2019-11-19	1		1	3		1	2	1	1	3		1	1	1	0						0						0						0
2019-11-19	12	Middle	Brong Ahafo	Brong Ahafo Regional Hospital	Regional	OK						2019-11-11	2		0						0						0						0						0						0
2019-11-19	12	Middle	Brong Ahafo	Brong Ahafo Regional Hospital	Regional	OK						2019-11-11	1		1	3		0	2	1	1	3		1	2	1	0						0						0						0
2019-11-19	12	Middle	Brong Ahafo	Brong Ahafo Regional Hospital	Regional	OK						2019-11-11	1		1	3		1	2	1	0						0						0						0						0
2019-11-19	12	Middle	Brong Ahafo	Brong Ahafo Regional Hospital	Regional	OK						2019-11-12	2		0						0						0						0						0						0
2019-11-19	12	Middle	Brong Ahafo	Brong Ahafo Regional Hospital	Regional	OK						2019-11-11	2		0						0						1	3		1	2	1	0						0						0
2019-11-19	12	Middle	Brong Ahafo	Brong Ahafo Regional Hospital	Regional	OK						2019-11-11	1		0						1	3		1	3	1	0						0						0						0
2019-11-19	12	Middle	Brong Ahafo	Brong Ahafo Regional Hospital	Regional	OK						2019-11-11	1		0						0						0						0						0						0
2019-11-19	12	Middle	Brong Ahafo	Brong Ahafo Regional Hospital	Regional	OK						2019-11-11	2		1	3		1	2	1	0						0						0						0						0
2019-11-19	12	Middle	Brong Ahafo	Brong Ahafo Regional Hospital	Regional	OK						2019-11-08	2		1	3		0	1	1	0						0						0						0						0
2019-11-19	12	Middle	Brong Ahafo	Brong Ahafo Regional Hospital	Regional	OK						2019-11-08	2		0						0						0						0						0						0
2019-11-19	12	Middle	Brong Ahafo	Brong Ahafo Regional Hospital	Regional	OK						2019-11-08	2		0						0						0						0						0						1	3		1	2
2019-11-19	12	Middle	Brong Ahafo	Brong Ahafo Regional Hospital	Regional	OK						2019-11-08	2		1	2		0	2	1	0						0						0						0						0
2019-11-19	12	Middle	Brong Ahafo	Brong Ahafo Regional Hospital	Regional	OK						2019-11-08	2		1	2		1	2	1	0						0						0						0						0
2019-11-19	12	Middle	Brong Ahafo	Brong Ahafo Regional Hospital	Regional	OK						2019-11-13	2		1	2		0	1	3	0						0						0						0						1	2		1	2
2019-11-19	12	Middle	Brong Ahafo	Brong Ahafo Regional Hospital	Regional	OK						2019-11-08	2		1	3		1	2	1	1	3		1	2	1	0						0						0						1	3		1	2
2019-11-19	12	Middle	Brong Ahafo	Brong Ahafo Regional Hospital	Regional	OK						2019-11-08	1		1	3		1	1	1	0						0						0						1	3		1	2	1	1	3		1	2
2019-11-06	12	Middle	Brong Ahafo	Brong Ahafo Regional Hospital	Regional	OK						2019-11-06	1		1	3		1	2	1	1	3		1	3	1	1	3		1	1	1	0						0						0
2019-11-06	12	Middle	Brong Ahafo	Brong Ahafo Regional Hospital	Regional	OK						2019-11-06	1		1	3		1	3	1	0						0						0						0						0
2019-11-06	12	Middle	Brong Ahafo	Brong Ahafo Regional Hospital	Regional	OK						2019-11-06	2		1	3		1	2	1	0						0						0						0						0
2019-11-06	12	Middle	Brong Ahafo	Brong Ahafo Regional Hospital	Regional	OK						2019-11-06	2		0						0						1	3		0	2	1	1	3		0	2	1	0						0
2019-11-06	12	Middle	Brong Ahafo	Brong Ahafo Regional Hospital	Regional	OK						2019-11-06	1		0						1	4		0	2	1	0						0						0						0
2019-11-06	12	Middle	Brong Ahafo	Brong Ahafo Regional Hospital	Regional	OK						2019-11-06	2		0						0						0						0						0						0
2019-11-06	12	Middle	Brong Ahafo	Brong Ahafo Regional Hospital	Regional	OK						2019-11-06	1		1	3		1	1	1	0						1	3		1	2	1	1	3		0	3	1	0						1	3		1	2
2019-11-06	12	Middle	Brong Ahafo	Brong Ahafo Regional Hospital	Regional	OK						2019-11-06	2		1	3		1	3	1	0						0						0						0						0
2019-11-06	12	Middle	Brong Ahafo	Brong Ahafo Regional Hospital	Regional	OK						2019-11-06	2		1	3		0	2	1	0						0						0						0						0
2019-11-06	12	Middle	Brong Ahafo	Brong Ahafo Regional Hospital	Regional	OK						2019-11-06	2		1	3		1	3	1	1	3		1	3	1	1	3		1	2	1	0						0						0
2019-11-06	12	Middle	Brong Ahafo	Brong Ahafo Regional Hospital	Regional	OK						2019-11-06	2		1	3		1	3	1	1	3		1	1	1	1	3		1	2	1	1	3		1	3	1	1	3		1	1	1	1	3		1	3
2019-11-06	12	Middle	Brong Ahafo	Brong Ahafo Regional Hospital	Regional	OK						2019-11-06	1		0						0						0						0						0						0
2019-11-06	12	Middle	Brong Ahafo	Brong Ahafo Regional Hospital	Regional	OK						2019-11-06	2		1	3		1	3	1	1	3		1	3	1	1	3		1	9	1	0						0						0
2019-11-06	12	Middle	Brong Ahafo	Brong Ahafo Regional Hospital	Regional	OK						2019-11-06	1		1	3		0	2	1	1	3		1	2	1	1	4		1	2	1	1	3		1	2	1	1	4		1	3	1	1	4		0	2
2019-11-06	12	Middle	Brong Ahafo	Brong Ahafo Regional Hospital	Regional	OK						2019-11-06	2		1	3		1	3	1	1	3		1	1	1	1	3		1	3	1	1	3		1	3	1	1	3		1	2	1	0
2019-11-06	12	Middle	Brong Ahafo	Brong Ahafo Regional Hospital	Regional	OK						2019-11-06	2		1	3		1	2	1	1	3		0	2	1	1	3		1	2	1	1	3		1	3	1	1	3		1	3	1	1	4		1	2
2019-11-06	12	Middle	Brong Ahafo	Brong Ahafo Regional Hospital	Regional	OK						2019-11-06	2		1	3		1	3	1	1	3		1	2	1	1	3		1	3	1	1	3		1	3	1	1	3		1	3	1	0
2019-11-06	12	Middle	Brong Ahafo	Brong Ahafo Regional Hospital	Regional	OK						2019-11-01	2		0						0						0						0						0						0
2019-11-06	12	Middle	Brong Ahafo	Brong Ahafo Regional Hospital	Regional	OK						2019-11-06	1		1	3		1	3	1	0						0						0						0						0
2019-11-06	12	Middle	Brong Ahafo	Brong Ahafo Regional Hospital	Regional	OK						2019-11-06	2		1	3		1	3	1	0						0						0						0						0
2019-11-06	12	Middle	Brong Ahafo	Brong Ahafo Regional Hospital	Regional	OK						2019-11-06	2		1	3		1	1	1	0						0						0						0						0
2019-11-06	12	Middle	Brong Ahafo	Brong Ahafo Regional Hospital	Regional	OK						2019-11-01	2		1	3		1	1	1	1	3		1	2	1	0						0						0						0
2019-11-06	12	Middle	Brong Ahafo	Brong Ahafo Regional Hospital	Regional	OK						2019-11-01	1		1	3		1	3	1	0						0						0						0						0
2019-11-04	12	Middle	Brong Ahafo	Brong Ahafo Regional Hospital	Regional	OK						2019-11-01	2		1	3		1	2	1	1	3		1	1	1	0						0						0						0
2019-11-04	12	Middle	Brong Ahafo	Brong Ahafo Regional Hospital	Regional	OK						2019-11-01	2		1	3		1	3	1	1	3		1	1	1	1	3		1	1	1	0						0						0
2019-11-04	12	Middle	Brong Ahafo	Brong Ahafo Regional Hospital	Regional	OK						2019-11-01	1		1	3		1	3	1	0						0						0						0						0
2019-11-19	22	Southern	Eastern	Eastern Regional Hospital	Regional	OK						2019-11-19	2		0						0						0						0						0						0
2019-11-19	22	Southern	Eastern	Eastern Regional Hospital	Regional	OK						2019-11-19	2		0						0						0						0						0						1	3		0	3
2019-11-19	22	Southern	Eastern	Eastern Regional Hospital	Regional	OK						2019-11-19	2		0						0						0						0						0						0
2019-11-19	22	Southern	Eastern	Eastern Regional Hospital	Regional	OK						2019-11-19	2		0						0						0						0						0						0
2019-11-19	22	Southern	Eastern	Eastern Regional Hospital	Regional	OK						2019-11-19	2		0						0						0						1	2		0	1	1	0						0
2019-11-19	22	Southern	Eastern	Eastern Regional Hospital	Regional	OK						2019-11-19	2		0						0						0						0						0						0
2019-11-19	22	Southern	Eastern	Eastern Regional Hospital	Regional	OK						2019-11-19	1		0						0						0						0						0						0
2019-11-19	22	Southern	Eastern	Eastern Regional Hospital	Regional	OK						2019-11-19	2		0						0						0						0						0						0
2019-11-19	22	Southern	Eastern	Eastern Regional Hospital	Regional	OK						2019-11-19	2		0						0						0						0						0						0
2019-11-19	22	Southern	Eastern	Eastern Regional Hospital	Regional	OK						2019-11-19	2		0						0						0						0						0						0
2019-11-19	22	Southern	Eastern	Eastern Regional Hospital	Regional	OK						2019-11-19	2		0						0						0						0						0						0
2019-11-19	22	Southern	Eastern	Eastern Regional Hospital	Regional	OK						2019-11-19	1		0						0						0						0						0						0
2019-11-19	22	Southern	Eastern	Eastern Regional Hospital	Regional	OK						2019-11-19	2		0						0						0						0						0						0
2019-11-19	22	Southern	Eastern	Eastern Regional Hospital	Regional	OK						2019-11-19	2		0						0						0						0						0						0
2019-11-19	22	Southern	Eastern	Eastern Regional Hospital	Regional	OK						2019-11-19	2		0						0						0						0						0						0
2019-11-19	22	Southern	Eastern	Eastern Regional Hospital	Regional	OK						2019-11-19	1		0						0						0						0						0						0
2019-11-19	22	Southern	Eastern	Eastern Regional Hospital	Regional	OK						2019-11-19	1		0						0						0						0						0						1	3		0	1
2019-11-19	22	Southern	Eastern	Eastern Regional Hospital	Regional	OK						2019-11-19	2		0						0						0						0						0						0
2019-11-19	22	Southern	Eastern	Eastern Regional Hospital	Regional	OK						2019-11-19	2		0						0						0						0						0						0
2019-11-19	22	Southern	Eastern	Eastern Regional Hospital	Regional	OK						2019-11-19	2		0						0						0						1	2		0	2	1	0						0
2019-11-19	22	Southern	Eastern	Eastern Regional Hospital	Regional	OK						2019-11-19	1		0						0						0						0						0						0
2019-11-19	22	Southern	Eastern	Eastern Regional Hospital	Regional	OK						2019-11-19	1		0						0						0						0						0						0
2019-11-19	22	Southern	Eastern	Eastern Regional Hospital	Regional	OK						2019-11-19	1		0						0						1	2		0	2	1	0						0						0
2019-11-19	22	Southern	Eastern	Eastern Regional Hospital	Regional	OK						2019-11-19	2		0						0						0						0						0						0
2019-11-19	22	Southern	Eastern	Eastern Regional Hospital	Regional	OK						2019-11-19	2		0						0						0						0						0						0
2019-11-19	22	Southern	Eastern	Eastern Regional Hospital	Regional	OK						2019-11-19	2		0						0						0						0						0						0
2019-11-19	22	Southern	Eastern	Eastern Regional Hospital	Regional	OK						2019-11-19	2		0						0						0						0						1	2		0	1	1	0
2019-11-19	22	Southern	Eastern	Eastern Regional Hospital	Regional	OK						2019-11-19	2		0						0						0						1	2		0	2	1	0						0
2019-11-19	22	Southern	Eastern	Eastern Regional Hospital	Regional	OK						2019-11-19	2		0						0						0						0						0						0
2019-11-19	22	Southern	Eastern	Eastern Regional Hospital	Regional	OK						2019-11-19	2		0						0						0						0						0						0
2019-11-19	22	Southern	Eastern	Eastern Regional Hospital	Regional	OK						2019-11-19	1		0						0						0						0						0						0
2019-11-19	22	Southern	Eastern	Eastern Regional Hospital	Regional	OK						2019-11-19	2		0						0						0						0						0						0
2019-11-19	22	Southern	Eastern	Eastern Regional Hospital	Regional	OK						2019-11-19	2		0						0						0						0						0						0
2019-11-19	22	Southern	Eastern	Eastern Regional Hospital	Regional	OK						2019-11-19	2		0						0						0						0						0						0
2019-11-19	22	Southern	Eastern	Eastern Regional Hospital	Regional	OK						2019-11-19	2		0						0						0						0						0						0
2019-11-19	22	Southern	Eastern	Eastern Regional Hospital	Regional	OK						2019-11-19	2		0						0						0						0						0						0
2019-11-19	22	Southern	Eastern	Eastern Regional Hospital	Regional	OK						2019-11-19	2		0						0						0						0						0						0
2019-11-19	22	Southern	Eastern	Eastern Regional Hospital	Regional	OK						2019-11-19	2		0						0						0						0						0						0
2019-11-19	22	Southern	Eastern	Eastern Regional Hospital	Regional	OK						2019-11-19	2		0						0						0						0						0						0
2019-11-19	22	Southern	Eastern	Eastern Regional Hospital	Regional	OK						2019-11-19	2		0						0						0						0						0						0
2019-11-19	22	Southern	Eastern	Eastern Regional Hospital	Regional	OK						2019-11-19	2		0						0						0						0						0						0
2019-11-19	22	Southern	Eastern	Eastern Regional Hospital	Regional	OK						2019-11-19	2		0						0						0						0						0						1	2		0	1
2019-11-19	22	Southern	Eastern	Eastern Regional Hospital	Regional	OK						2019-11-19	1		0						0						0						0						0						0
2019-11-19	22	Southern	Eastern	Eastern Regional Hospital	Regional	OK						2019-11-19	2		0						0						0						0						0						0
2019-11-19	22	Southern	Eastern	Eastern Regional Hospital	Regional	OK						2019-11-19	1		0						0						0						0						1	2		0	2	1	0
2019-11-19	22	Southern	Eastern	Eastern Regional Hospital	Regional	OK						2019-11-19	1		0						0						0						0						0						0
2019-11-19	22	Southern	Eastern	Eastern Regional Hospital	Regional	OK						2019-11-19	2		0						0						0						0						0						0
2019-11-19	22	Southern	Eastern	Eastern Regional Hospital	Regional	OK						2019-11-19	1		0						0						0						0						0						0
2019-11-19	22	Southern	Eastern	Eastern Regional Hospital	Regional	OK						2019-11-19	2		0						0						0						0						0						0
2019-11-19	22	Southern	Eastern	Eastern Regional Hospital	Regional	OK						2019-11-19	2		0						0						0						0						0						0
2019-11-19	22	Southern	Eastern	Eastern Regional Hospital	Regional	OK						2019-11-19	2		0						0						0						0						0						0
2019-11-19	22	Southern	Eastern	Eastern Regional Hospital	Regional	OK						2019-11-19	2		0						0						0						0						0						0
2019-11-19	22	Southern	Eastern	Eastern Regional Hospital	Regional	OK						2019-11-19	2		0						0						0						0						0						0
2019-11-18	22	Southern	Eastern	Eastern Regional Hospital	Regional	OK						2019-11-18	2		0						0						0						0						0						0
2019-11-18	22	Southern	Eastern	Eastern Regional Hospital	Regional	OK						2019-11-18	1		0						0						0						0						0						0
2019-11-18	22	Southern	Eastern	Eastern Regional Hospital	Regional	OK						2019-11-18	2		0						0						0						0						0						0
2019-11-18	22	Southern	Eastern	Eastern Regional Hospital	Regional	OK						2019-11-18	2		0						0						0						0						0						0
2019-11-18	22	Southern	Eastern	Eastern Regional Hospital	Regional	OK						2019-11-18	2		0						0						0						0						0						0
2019-11-18	22	Southern	Eastern	Eastern Regional Hospital	Regional	OK						2019-11-18	1		0						0						0						0						0						0
2019-11-18	22	Southern	Eastern	Eastern Regional Hospital	Regional	OK						2019-11-18	1		0						0						0						0						0						0
2019-11-18	22	Southern	Eastern	Eastern Regional Hospital	Regional	OK						2019-11-18	2		0						0						0						1	2		0	1	1	0						0
2019-11-18	22	Southern	Eastern	Eastern Regional Hospital	Regional	OK						2019-11-18	1		0						0						0						0						0						0
2019-11-08	22	Southern	Eastern	Eastern Regional Hospital	Regional	OK						2019-11-08	1		0						0						0						0						0						0
2019-11-21	29	Southern	Greater Accra	Madina Polyclinic (Rawlings Circle)	Health Center	OK						2019-11-21	2		0						0						0						1	3		1	2	1	0						0
2019-11-21	13	Middle	Western	Efia Nkwanta Reg Hosp	Regional	OK						2019-11-21	2		0						0						0						0						0						0
2019-11-21	13	Middle	Western	Efia Nkwanta Reg Hosp	Regional	OK						2019-11-21	1		0						0						0						0						0						0
2019-11-21	13	Middle	Western	Efia Nkwanta Reg Hosp	Regional	OK						2019-11-21	2		0						0						0						0						0						0
2019-11-21	13	Middle	Western	Efia Nkwanta Reg Hosp	Regional	OK						2019-11-21	1		0						0						0						0						0						0
2019-11-21	13	Middle	Western	Efia Nkwanta Reg Hosp	Regional	OK						2019-11-21	2		0						0						0						0						0						0
2019-11-21	13	Middle	Western	Efia Nkwanta Reg Hosp	Regional	OK						2019-11-21	2		0						0						0						0						0						0
2019-11-21	13	Middle	Western	Efia Nkwanta Reg Hosp	Regional	OK						2019-11-21	2		0						0						0						0						0						0
2019-11-21	13	Middle	Western	Efia Nkwanta Reg Hosp	Regional	OK						2019-11-21	2		0						0						0						0						0						0
2019-11-19	24	Southern	Central	Bawjuise polyclinic	District	OK						2019-11-19	2		0						0						0						0						0						0
2019-11-21	13	Middle	Western	Efia Nkwanta Reg Hosp	Regional	OK						2019-11-21	2		0						0						0						0						0						0
2019-11-21	13	Middle	Western	Efia Nkwanta Reg Hosp	Regional	OK						2019-11-21	2		0						0						0						0						0						0
2019-11-20	16	Middle	Ashanti	Ejisu	District	OK						2019-11-20	2		0						0						0						0						0						0
2019-11-20	16	Middle	Ashanti	Ejisu	District	OK						2019-11-20	2		0						0						0						0						0						0
2019-11-20	16	Middle	Ashanti	Ejisu	District	OK						2019-11-20	2		0						0						0						0						0						0
2019-11-19	16	Middle	Ashanti	Ejisu	District	OK						2019-11-19	2		0						0						0						0						0						0
2019-11-19	16	Middle	Ashanti	Ejisu	District	OK						2019-11-19	2		0						0						0						0						0						0
2019-11-19	16	Middle	Ashanti	Ejisu	District	OK						2019-11-19	2		1	3		1	1	1	0						0						0						0						0
2019-11-19	16	Middle	Ashanti	Ejisu	District	OK						2019-11-19	2		0						0						0						0						0						0
2019-11-19	16	Middle	Ashanti	Ejisu	District	OK						2019-11-19	2		0						0						0						0						0						0
2019-11-19	16	Middle	Ashanti	Ejisu	District	OK						2019-11-19	2		0						0						0						0						0						0
2019-11-15	16	Middle	Ashanti	Ejisu	District	OK						2019-11-15	1		0						0						0						0						0						0
2019-11-13	16	Middle	Ashanti	Ejisu	District	OK						2019-11-15	1		0						1	3		1	1	2	0						0						0						0
2019-11-21	13	Middle	Western	Efia Nkwanta Reg Hosp	Regional	OK						2019-11-21	2		0						0						0						0						0						0
2019-11-21	13	Middle	Western	Efia Nkwanta Reg Hosp	Regional	OK						2019-11-21	2		0						0						0						0						0						0
2019-11-21	13	Middle	Western	Efia Nkwanta Reg Hosp	Regional	OK						2019-11-21	2		0						0						0						0						0						0
2019-11-21	13	Middle	Western	Efia Nkwanta Reg Hosp	Regional	OK						2019-11-21	2		0						0						0						0						0						0
2019-11-21	13	Middle	Western	Efia Nkwanta Reg Hosp	Regional	OK						2019-11-21	2		0						0						0						0						0						0
2019-11-21	13	Middle	Western	Efia Nkwanta Reg Hosp	Regional	OK						2019-11-21	2		0						0						0						0						0						0
2019-11-21	13	Middle	Western	Efia Nkwanta Reg Hosp	Regional	OK						2019-11-21	2		0						0						0						0						0						0
2019-11-21	13	Middle	Western	Efia Nkwanta Reg Hosp	Regional	OK						2019-11-21	2		0						0						0						0						0						0
2019-11-21	13	Middle	Western	Efia Nkwanta Reg Hosp	Regional	OK						2019-11-21	2		0						0						0						1	3		0	2	1	0						0
2019-11-21	13	Middle	Western	Efia Nkwanta Reg Hosp	Regional	OK						2019-11-21	2		0						0						0						0						0						0
2019-11-21	13	Middle	Western	Efia Nkwanta Reg Hosp	Regional	OK						2019-11-21	2		0						0						0						0						0						0
2019-11-21	13	Middle	Western	Efia Nkwanta Reg Hosp	Regional	OK						2019-11-21	1		0						0						0						0						0						0
2019-11-21	13	Middle	Western	Efia Nkwanta Reg Hosp	Regional	OK						2019-11-21	2		0						0						0						0						0						0
2019-11-21	13	Middle	Western	Efia Nkwanta Reg Hosp	Regional	OK						2019-11-21	2		0						0						0						0						0						0
2019-11-21	13	Middle	Western	Efia Nkwanta Reg Hosp	Regional	OK						2019-11-21	2		0						0						0						0						0						0
2019-11-21	13	Middle	Western	Efia Nkwanta Reg Hosp	Regional	OK						2019-11-21	2		0						0						0						0						0						0
2019-11-21	13	Middle	Western	Efia Nkwanta Reg Hosp	Regional	OK						2019-11-21	1		0						0						0						0						0						0
2019-11-21	13	Middle	Western	Efia Nkwanta Reg Hosp	Regional	OK						2019-11-21	2		0						0						0						0						0						0
2019-11-21	13	Middle	Western	Efia Nkwanta Reg Hosp	Regional	OK						2019-11-21	2		0						0						0						0						0						0
2019-11-21	13	Middle	Western	Efia Nkwanta Reg Hosp	Regional	OK						2019-11-21	2		0						0						0						0						0						0
2019-11-21	13	Middle	Western	Efia Nkwanta Reg Hosp	Regional	OK						2019-11-21	1		0						0						0						0						0						0
2019-11-21	13	Middle	Western	Efia Nkwanta Reg Hosp	Regional	OK						2019-11-21	2		0						0						0						0						0						0
2019-11-21	13	Middle	Western	Efia Nkwanta Reg Hosp	Regional	OK						2019-11-21	1		0						0						0						0						0						0
2019-11-21	13	Middle	Western	Efia Nkwanta Reg Hosp	Regional	OK						2019-11-21	2		0						0						0						0						0						0
2019-11-21	13	Middle	Western	Efia Nkwanta Reg Hosp	Regional	OK						2019-11-21	1		0						0						0						0						0						0
2019-11-21	13	Middle	Western	Efia Nkwanta Reg Hosp	Regional	OK						2019-11-21	2		0						0						0						0						0						0
2019-11-21	13	Middle	Western	Efia Nkwanta Reg Hosp	Regional	OK						2019-11-21	2		0						0						0						0						1	3		0	1	1	0
2019-11-21	13	Middle	Western	Efia Nkwanta Reg Hosp	Regional	OK						2019-11-21	2		0						0						0						0						0						0
2019-11-21	13	Middle	Western	Efia Nkwanta Reg Hosp	Regional	OK						2019-11-21	1		0						0						0						0						0						0
2019-11-21	13	Middle	Western	Efia Nkwanta Reg Hosp	Regional	OK						2019-11-21	2		0						0						0						0						0						0
2019-11-21	13	Middle	Western	Efia Nkwanta Reg Hosp	Regional	OK						2019-11-21	1		0						0						0						0						0						0
2019-11-21	13	Middle	Western	Efia Nkwanta Reg Hosp	Regional	OK						2019-11-21	2		0						0						0						0						0						0
2019-11-21	13	Middle	Western	Efia Nkwanta Reg Hosp	Regional	OK						2019-11-21	2		0						0						0						0						0						0
2019-11-21	13	Middle	Western	Efia Nkwanta Reg Hosp	Regional	OK						2019-11-21	2		0						0						0						0						0						0
2019-11-21	13	Middle	Western	Efia Nkwanta Reg Hosp	Regional	OK						2019-11-21	2		0						0						0						0						0						0
2019-11-21	13	Middle	Western	Efia Nkwanta Reg Hosp	Regional	OK						2019-11-21	2		0						0						0						0						0						0
2019-11-21	13	Middle	Western	Efia Nkwanta Reg Hosp	Regional	OK						2019-11-21	1		0						0						0						0						0						0
2019-11-21	13	Middle	Western	Efia Nkwanta Reg Hosp	Regional	OK						2019-11-21	2		0						0						0						0						0						0
2019-11-21	13	Middle	Western	Efia Nkwanta Reg Hosp	Regional	OK						2019-11-21	2		0						0						0						0						0						0
2019-11-21	13	Middle	Western	Efia Nkwanta Reg Hosp	Regional	OK						2019-11-21	2		0						0						0						0						0						0
2019-11-21	13	Middle	Western	Efia Nkwanta Reg Hosp	Regional	OK						2019-11-21	2		0						0						0						0						0						0
2019-11-21	13	Middle	Western	Efia Nkwanta Reg Hosp	Regional	OK						2019-11-21	2		0						0						0						0						0						0
2019-11-21	13	Middle	Western	Efia Nkwanta Reg Hosp	Regional	OK						2019-11-21	2		0						0						0						0						0						0
2019-11-21	13	Middle	Western	Efia Nkwanta Reg Hosp	Regional	OK						2019-11-21	2		0						0						0						0						0						0
2019-11-21	13	Middle	Western	Efia Nkwanta Reg Hosp	Regional	OK						2019-11-21	2		0						0						0						0						0						0
2019-11-19	24	Southern	Central	Bawjuise polyclinic	District	OK						2019-11-19	2		0						0						0						0						0						0
2019-11-19	24	Southern	Central	Bawjuise polyclinic	District	OK						2019-11-19	2		0						0						0						0						0						0
2019-11-19	24	Southern	Central	Bawjuise polyclinic	District	OK						2019-11-19	2		0						0						0						0						0						0
2019-11-19	24	Southern	Central	Bawjuise polyclinic	District	OK						2019-11-19	1		0						0						0						0						0						0
2019-11-19	24	Southern	Central	Bawjuise polyclinic	District	OK						2019-11-19	2		0						0						0						0						0						0
2019-11-19	24	Southern	Central	Bawjuise polyclinic	District	OK						2019-11-19	2		0						0						0						0						0						0
2019-11-19	24	Southern	Central	Bawjuise polyclinic	District	OK						2019-11-19	1		0						0						0						0						0						0
2019-11-19	24	Southern	Central	Bawjuise polyclinic	District	OK						2019-11-19	2		0						0						0						0						0						0
2019-11-19	24	Southern	Central	Bawjuise polyclinic	District	OK						2019-11-19	2		0						0						0						0						0						0
2019-11-19	24	Southern	Central	Bawjuise polyclinic	District	OK						2019-11-19	2		0						0						0						0						0						0
2019-11-19	24	Southern	Central	Bawjuise polyclinic	District	OK						2019-11-19	1		0						0						0						0						0						0
2019-11-19	24	Southern	Central	Bawjuise polyclinic	District	OK						2019-11-19	1		0						0						0						0						0						0
2019-11-19	24	Southern	Central	Bawjuise polyclinic	District	OK						2019-11-19	1		0						0						0						0						0						0
2019-11-19	24	Southern	Central	Bawjuise polyclinic	District	OK						2019-11-19	2		0						0						0						0						0						0
2019-11-19	24	Southern	Central	Bawjuise polyclinic	District	OK						2019-11-19	2		0						0						0						0						0						0
2019-11-19	24	Southern	Central	Bawjuise polyclinic	District	OK						2019-11-19	2		0						0						0						0						0						0
2019-11-19	24	Southern	Central	Bawjuise polyclinic	District	OK						2019-11-19	2		0						0						0						0						0						0
2019-11-19	24	Southern	Central	Bawjuise polyclinic	District	OK						2019-11-19	2		0						0						0						0						0						0
2019-11-19	24	Southern	Central	Bawjuise polyclinic	District	OK						2019-11-19	1		0						0						0						0						0						0
2019-11-18	24	Southern	Central	Bawjuise polyclinic	District	OK						2019-11-18	2		0						0						0						0						0						1	3		1	1
2019-11-18	24	Southern	Central	Bawjuise polyclinic	District	OK						2019-11-18	2		1	3		1	1	1	0						0						0						0						0
2019-11-18	30	Southern	Volta	Tsito Health Center	Health Center	OK						2019-11-18	2		0						0						0						0						0						1	3		1	1
2019-11-20	13	Middle	Western	Efia Nkwanta Reg Hosp	Regional	OK						2019-11-20	2		0						0						0						0						1	3		9	1	1	0
2019-11-20	13	Middle	Western	Efia Nkwanta Reg Hosp	Regional	OK						2019-11-20	2		0						0						0						0						0						0
2019-11-20	15	Middle	Brong Ahafo	Sene District hospital	District	OK						2019-11-20	2		0						0						0						0						0						0
2019-11-20	15	Middle	Brong Ahafo	Sene District hospital	District	OK						2019-11-20	2		0						0						0						0						0						0
2019-11-20	15	Middle	Brong Ahafo	Sene District hospital	District	OK						2019-11-20	1		0						0						0						0						0						0
2019-11-20	15	Middle	Brong Ahafo	Sene District hospital	District	OK						2019-11-20	1		0						0						0						0						0						0
2019-11-20	15	Middle	Brong Ahafo	Sene District hospital	District	OK						2019-11-20	2		0						0						0						0						0						0
2019-11-20	15	Middle	Brong Ahafo	Sene District hospital	District	OK						2019-11-20	2		0						0						0						0						0						0
2019-11-20	15	Middle	Brong Ahafo	Sene District hospital	District	OK						2019-11-20	2		0						0						0						0						0						0
2019-11-20	15	Middle	Brong Ahafo	Sene District hospital	District	OK						2019-11-20	2		0						0						0						0						0						0
2019-11-20	15	Middle	Brong Ahafo	Sene District hospital	District	OK						2019-11-20	2		0						0						0						0						0						0
2019-11-20	15	Middle	Brong Ahafo	Sene District hospital	District	OK						2019-11-20	2		0						0						0						0						0						0
2019-11-20	15	Middle	Brong Ahafo	Sene District hospital	District	OK						2019-11-20	1		0						0						0						0						0						0
2019-11-20	15	Middle	Brong Ahafo	Sene District hospital	District	OK						2019-11-20	2		0						0						0						0						0						0
2019-11-20	15	Middle	Brong Ahafo	Sene District hospital	District	OK						2019-11-20	1		0						0						0						0						0						0
2019-11-20	15	Middle	Brong Ahafo	Sene District hospital	District	OK						2019-11-19	2		0						0						0						0						0						0
2019-11-20	15	Middle	Brong Ahafo	Sene District hospital	District	OK						2019-11-18	2		0						0						0						0						0						0
2019-11-15	15	Middle	Brong Ahafo	Sene District hospital	District	OK						2019-11-15	1		0						0						0						0						0						0
2019-11-15	15	Middle	Brong Ahafo	Sene District hospital	District	OK						2019-11-15	2		0						0						0						0						0						0
2019-11-15	15	Middle	Brong Ahafo	Sene District hospital	District	OK						2019-11-15	2		0						0						0						0						0						0
2019-11-15	15	Middle	Brong Ahafo	Sene District hospital	District	OK						2019-11-14	2		0						0						0						0						0						0
2019-11-15	15	Middle	Brong Ahafo	Sene District hospital	District	OK						2019-11-14	2		0						0						0						0						0						0
2019-11-15	15	Middle	Brong Ahafo	Sene District hospital	District	OK						2019-11-14	2		0						0						0						0						0						0
2019-11-15	15	Middle	Brong Ahafo	Sene District hospital	District	OK						2019-11-14	2		0						0						0						0						0						0
2019-11-15	15	Middle	Brong Ahafo	Sene District hospital	District	OK						2019-11-14	2		0						0						0						0						0						0
2019-11-15	15	Middle	Brong Ahafo	Sene District hospital	District	OK						2019-11-14	2		0						0						0						0						0						0
2019-11-15	15	Middle	Brong Ahafo	Sene District hospital	District	OK						2019-11-14	2		0						0						0						0						0						0
2019-11-15	15	Middle	Brong Ahafo	Sene District hospital	District	OK						2019-11-14	2		0						0						0						0						0						0
2019-11-15	15	Middle	Brong Ahafo	Sene District hospital	District	OK						2019-11-18	2		0						0						0						0						0						0
2019-11-15	15	Middle	Brong Ahafo	Sene District hospital	District	OK						2019-11-14	2		0						0						0						0						0						0
2019-11-15	15	Middle	Brong Ahafo	Sene District hospital	District	OK						2019-11-14	2		0						0						0						0						0						0
2019-11-15	15	Middle	Brong Ahafo	Sene District hospital	District	OK						2019-11-14	2		0						0						0						0						0						0
2019-11-15	15	Middle	Brong Ahafo	Sene District hospital	District	OK						2019-11-14	2		0						0						0						0						0						0
2019-11-15	15	Middle	Brong Ahafo	Sene District hospital	District	OK						2019-11-14	2		0						0						0						0						0						0
2019-11-15	15	Middle	Brong Ahafo	Sene District hospital	District	OK						2019-11-14	1		0						0						0						0						0						0
2019-11-15	15	Middle	Brong Ahafo	Sene District hospital	District	OK						2019-11-14	1		0						0						0						0						0						0
2019-11-13	15	Middle	Brong Ahafo	Sene District hospital	District	OK						2019-11-13	2		0						0						0						0						0						0
2019-11-13	15	Middle	Brong Ahafo	Sene District hospital	District	OK						2019-11-13	2		0						0						0						0						0						0
2019-11-13	15	Middle	Brong Ahafo	Sene District hospital	District	OK						2019-11-13	2		0						0						0						0						0						0
2019-11-20	1	Northern	Northern	Tamale teaching hospital	Tertiary	OK						2019-11-20	1		1	3		0	1	1	0						0						0						0						0
2019-11-20	1	Northern	Northern	Tamale teaching hospital	Tertiary	OK						2019-11-20	1		0						0						0						0						0						0
2019-11-20	1	Northern	Northern	Tamale teaching hospital	Tertiary	OK						2019-11-20	2		0						0						0						0						0						0
2019-11-20	1	Northern	Northern	Tamale teaching hospital	Tertiary	OK						2019-11-20	1		0						0						0						0						0						0
2019-11-20	1	Northern	Northern	Tamale teaching hospital	Tertiary	OK						2019-11-20	2		1	3		1	2	1	0						0						0						0						0
2019-11-20	1	Northern	Northern	Tamale teaching hospital	Tertiary	OK						2019-11-20	1		0						0						0						0						0						0
2019-11-20	1	Northern	Northern	Tamale teaching hospital	Tertiary	OK						2019-11-20	2		0						0						0						0						0						0
2019-11-20	1	Northern	Northern	Tamale teaching hospital	Tertiary	OK						2019-11-20	2		0						0						0						0						0						0
2019-11-20	1	Northern	Northern	Tamale teaching hospital	Tertiary	OK						2019-11-20	2		0						0						0						0						0						0
2019-11-20	1	Northern	Northern	Tamale teaching hospital	Tertiary	OK						2019-11-20	2		0						0						0						0						0						0
2019-11-20	1	Northern	Northern	Tamale teaching hospital	Tertiary	OK						2019-11-20	2		0						0						0						0						0						0
2019-11-20	1	Northern	Northern	Tamale teaching hospital	Tertiary	OK						2019-11-20	2		0						0						0						0						0						0
2019-11-20	1	Northern	Northern	Tamale teaching hospital	Tertiary	OK						2019-11-20	2		0						1	2		0	1	2	0						0						0						0
2019-11-20	1	Northern	Northern	Tamale teaching hospital	Tertiary	OK						2019-11-20	2		0						1	3		1	2	1	0						0						0						0
2019-11-20	1	Northern	Northern	Tamale teaching hospital	Tertiary	OK						2019-11-20	2		0						0						0						0						0						0
2019-11-20	1	Northern	Northern	Tamale teaching hospital	Tertiary	OK						2019-11-20	2		0						0						0						1	3		1	1	1	0						0
2019-11-20	1	Northern	Northern	Tamale teaching hospital	Tertiary	OK						2019-11-20	2		0						0						0						0						0						0
2019-11-20	1	Northern	Northern	Tamale teaching hospital	Tertiary	OK						2019-11-20	2		0						0						0						0						0						0
2019-11-15	1	Northern	Northern	Tamale teaching hospital	Tertiary	OK						2019-11-15	2		0						0						0						0						0						0
2019-11-15	1	Northern	Northern	Tamale teaching hospital	Tertiary	OK						2019-11-15	2		0						0						0						1	3		0	1	1	0						0
2019-11-19	26	Southern	Volta	Hohoe Municipal District hospital	District	OK						2019-11-19	1		0						0						0						0						0						0
2019-11-19	26	Southern	Volta	Hohoe Municipal District hospital	District	OK						2019-11-19	2		0						0						0						0						0						0
2019-11-19	26	Southern	Volta	Hohoe Municipal District hospital	District	OK						2019-11-19	2		0						0						0						1	3		0	2	1	0						0
2019-11-19	26	Southern	Volta	Hohoe Municipal District hospital	District	OK						2019-11-19	2		0						0						0						0						0						1	3		0	2
2019-11-19	26	Southern	Volta	Hohoe Municipal District hospital	District	OK						2019-11-19	2		0						0						0						0						1	3		0	1	1	0
2019-11-19	26	Southern	Volta	Hohoe Municipal District hospital	District	OK						2019-11-19	2		0						0						0						0						0						0
2019-11-19	26	Southern	Volta	Hohoe Municipal District hospital	District	OK						2019-11-19	1		0						0						0						0						0						0
2019-11-19	26	Southern	Volta	Hohoe Municipal District hospital	District	OK						2019-11-19	1		0						0						0						0						0						0
2019-11-19	26	Southern	Volta	Hohoe Municipal District hospital	District	OK						2019-11-19	1		0						0						0						0						0						0
2019-11-19	26	Southern	Volta	Hohoe Municipal District hospital	District	OK						2019-11-19	1		0						0						0						0						0						0
2019-11-19	26	Southern	Volta	Hohoe Municipal District hospital	District	OK						2019-11-19	1		0						0						0						0						0						0
2019-11-19	26	Southern	Volta	Hohoe Municipal District hospital	District	OK						2019-11-19	2		0						0						0						0						0						0
2019-11-19	26	Southern	Volta	Hohoe Municipal District hospital	District	OK						2019-11-19	2		0						0						0						0						0						0
2019-11-19	26	Southern	Volta	Hohoe Municipal District hospital	District	OK						2019-11-19	1		0						0						0						0						0						0
2019-11-19	26	Southern	Volta	Hohoe Municipal District hospital	District	OK						2019-11-19	2		0						0						0						0						0						0
2019-11-19	26	Southern	Volta	Hohoe Municipal District hospital	District	OK						2019-11-19	2		0						0						0						0						0						0
2019-11-20	13	Middle	Western	Efia Nkwanta Reg Hosp	Regional	OK						2019-11-20	1		0						0						0						0						0						0
2019-11-15	12	Middle	Brong Ahafo	Brong Ahafo Regional Hospital	Regional	OK						2019-11-15	1		0						0						0						1	3		0	1	1	0						0
[truncated: 9,981 more rows]
[truncated: 72 more columns]
